# Supplementary material for: Left behind: widening disparities for males and females in US county life expectancy, 1985–2010
Source: Popul Health Metr. 2013 Jul 10;11:8. doi: 10.1186/1478-7954-11-8 (PMC3717281; doi:10.1186/1478-7954-11-8)
Supplement: Additional file 1 — Life expectancy for both sexes in every county across all years of the study (1985–2010). [file 1478-7954-11-8-S1.xlsx]

## Sheet: appendixtable1
Additional File - Table: Life expectancy estimates by US county 1985-2010, by sex
			Life expectancy by year
Sex	State	County	1985	1986	1987	1988	1989	1990	1991	1992	1993	1994	1995	1996	1997	1998	1999	2000	2001	2002	2003	2004	2005	2006	2007	2008	2009	2010
Female	ALABAMA	AUTAUGA	77.015	77.0119	76.8734	76.7367	76.7831	77.048	76.9665	77.0597	77.2192	77.0833	77.3396	77.2309	77.5114	77.4679	77.6415	77.5584	77.6346	77.4695	77.3709	77.7883	77.3829	77.5065	78.1124	77.945	78.1719	78.7776
Female	ALABAMA	BALDWIN	78.8352	78.8556	79.0208	78.8733	79.0877	79.1985	78.9331	79.1361	79.1979	79.1983	79.3243	79.361	79.4383	79.2267	79.218	79.2026	79.1007	79.0888	79.1702	79.6638	79.7181	80.0779	80.0893	80.0333	79.9456	80.2943
Female	ALABAMA	BARBOUR	76.0444	76.0383	76.2461	76.2541	76.7115	76.743	76.613	76.9167	77.0196	77.1492	76.9105	77.1134	77.1341	76.8919	76.505	76.2369	76.083	75.7597	75.8942	76.6345	76.9615	77.1583	77.6175	77.9452	77.5944	77.1795
Female	ALABAMA	BIBB	76.6172	76.6187	76.7346	76.0597	75.9974	76.1938	75.9589	75.9596	76.0467	75.953	75.8747	76.2147	76.3595	76.5349	76.4709	76.5228	76.5556	76.8021	76.8277	76.8723	76.7926	76.2205	77.0114	76.5888	76.4706	76.7684
Female	ALABAMA	BLOUNT	78.9214	78.9783	78.7839	78.7941	79.1126	79.2142	79.0793	79.2491	79.181	79.1587	78.7942	78.7345	78.8099	78.9236	78.5586	78.4329	78.32	78.1495	77.7623	77.9701	78.097	78.258	78.4586	78.4984	78.2185	78.6175
Female	ALABAMA	BULLOCK	75.1199	74.774	74.8384	74.928	74.733	74.7367	74.5984	74.7782	74.4416	74.3866	74.265	74.6622	74.7642	74.917	74.7185	74.5554	74.7781	74.8996	74.8535	75.1667	75.1306	75.2241	75.5538	75.7453	76.0952	76.3945
Female	ALABAMA	BUTLER	77.0349	76.7636	77.1462	77.1112	77.1153	77.0291	76.8386	76.7721	76.2635	75.8982	75.6459	75.6159	75.5259	75.9088	75.7233	75.8707	75.965	75.8727	75.747	76.3125	76.7444	76.9438	77.9346	77.8452	77.7298	78.0763
Female	ALABAMA	CALHOUN	77.307	76.9049	76.9392	76.7728	76.602	76.4667	76.304	76.4473	76.2612	76.0958	75.998	76.1389	76.2294	76.2592	76.3547	76.2916	76.0566	76.1633	76.0318	76.5063	76.2956	76.1823	75.9595	76.0105	75.7177	75.8028
Female	ALABAMA	CHAMBERS	76.6861	76.1387	76.4077	75.9973	76.1434	76.0082	76.0005	76.1337	76.2994	76.2533	76.1712	76.2533	76.3829	76.6568	76.5238	76.3679	76.3646	76.4181	76.4612	76.8539	76.6272	76.8366	76.453	76.6399	76.5107	76.369
Female	ALABAMA	CHEROKEE	77.7977	77.6139	77.4858	77.5302	77.2172	77.3436	77.615	77.8169	77.4686	77.348	77.4483	77.7279	77.9339	77.8079	77.7229	77.7956	77.9382	77.7064	77.7894	77.8054	77.8424	77.633	77.4314	77.5548	77.3529	77.0699
Female	ALABAMA	CHILTON	76.93	77.0187	77.2398	77.1145	77.1188	77.3239	77.6012	77.6773	77.5748	77.7255	77.6839	77.7331	77.7312	77.5649	77.2967	77.0349	76.9797	76.6714	76.6382	76.8252	76.9127	76.5782	76.6966	76.6582	76.7587	76.9374
Female	ALABAMA	CHOCTAW	76.8879	76.6586	76.7263	76.3486	76.4078	76.6768	76.9262	76.8078	76.7962	76.9386	76.6995	76.9854	76.7928	77.2062	76.8572	76.7414	76.7964	76.7621	76.8727	76.6374	76.9024	77.3015	77.5935	77.3682	77.7941	78.5967
Female	ALABAMA	CLARKE	76.7857	76.8828	76.5821	76.3662	76.4487	76.5542	76.5998	76.6991	76.7086	76.579	76.7699	76.8571	76.919	77.3006	77.1023	77.1348	76.6404	77.1209	77.3306	77.4549	77.2741	77.5737	77.5118	77.7205	77.3402	77.3525
Female	ALABAMA	CLAY	77.5551	77.2272	77.7364	77.6248	77.5867	77.7233	78.0359	78.3191	78.246	78.2608	77.9919	78.0105	77.9472	77.7624	77.6107	77.4314	77.5509	76.9556	76.907	77.0593	77.0729	77.4362	77.0942	77.1001	76.5859	76.596
Female	ALABAMA	CLEBURNE	77.5551	77.2272	77.7364	77.6248	77.5867	77.7233	78.0359	78.3191	78.246	78.2608	77.9919	78.0105	77.9472	77.7624	77.6107	77.4314	77.5509	76.9556	76.907	77.0593	77.0729	77.4362	77.0942	77.1001	76.5859	76.596
Female	ALABAMA	COFFEE	77.5082	78.1709	78.0395	78.0173	78.0567	78.342	78.6106	78.7488	78.6457	78.7264	78.5048	78.5177	78.3382	78.3887	78.4677	78.2535	78.4844	78.3022	78.6049	78.6691	78.2465	78.4238	78.6168	78.4078	78.3064	78.3557
Female	ALABAMA	COLBERT	77.4149	77.2745	77.5312	77.5311	77.6282	77.7954	78.0609	78.2688	78.2014	78.1175	78.0019	78.0402	78.0977	78.1462	77.9363	77.9733	77.8368	77.8722	78.069	78.1384	78.3018	78.2393	78.2195	78.4236	78.0116	77.8465
Female	ALABAMA	CONECUH	77.0349	76.7636	77.1462	77.1112	77.1153	77.0291	76.8386	76.7721	76.2635	75.8982	75.6459	75.6159	75.5259	75.9088	75.7233	75.8707	75.965	75.8727	75.747	76.3125	76.7444	76.9438	77.9346	77.8452	77.7298	78.0763
Female	ALABAMA	COOSA	76.93	77.0187	77.2398	77.1145	77.1188	77.3239	77.6012	77.6773	77.5748	77.7255	77.6839	77.7331	77.7312	77.5649	77.2967	77.0349	76.9797	76.6714	76.6382	76.8252	76.9127	76.5782	76.6966	76.6582	76.7587	76.9374
Female	ALABAMA	COVINGTON	77.6394	77.5108	77.6424	77.5785	77.8101	78.0199	78.0323	78.3246	78.4157	78.4564	78.5128	78.5731	78.445	78.2562	78.0508	77.7937	77.7532	77.6752	77.6544	77.8238	77.5337	77.6606	77.511	77.5185	77.458	77.4925
Female	ALABAMA	CRENSHAW	76.374	76.1444	76.743	76.3849	76.4881	76.7003	76.6352	76.622	76.2383	76.0576	75.9558	75.8245	75.7521	75.5596	75.5747	75.7644	75.8187	75.8082	76.0915	76.514	76.3848	76.2629	76.3991	76.3784	76.175	76.3884
Female	ALABAMA	CULLMAN	79.0155	78.9901	79.2428	78.8861	78.4024	78.4367	78.5697	78.6739	78.3778	78.3948	78.4346	78.4449	78.5234	78.664	78.4992	78.2371	77.9498	77.6136	77.3803	77.4987	77.4441	77.688	78.1522	78.3025	77.8863	77.7354
Female	ALABAMA	DALE	77.9102	77.6086	77.6734	77.5718	77.7429	77.9125	77.8244	78.0841	78.076	78.0663	77.9449	77.9523	78.0678	78.0487	77.8595	77.548	77.6009	77.3488	77.6359	78.138	78.4708	78.1882	78.3125	78.3168	78.2311	77.9815
Female	ALABAMA	DALLAS	75.8395	75.4542	75.4817	75.2417	75.1433	75.0853	75.1297	75.2364	75.3165	75.3071	74.887	74.8265	74.9484	74.9184	74.9308	74.8422	75.0699	74.8756	74.5298	74.6781	73.9109	74.2184	74.0389	74.2935	74.5261	75.441
Female	ALABAMA	DE KALB	77.8716	78.1191	78.4516	77.9288	77.9846	78.0936	78.2625	78.0521	77.8749	77.585	77.5674	77.8091	77.7057	77.7753	77.7922	77.9964	77.9514	77.6887	77.7875	77.6806	77.1464	76.9678	76.9641	77.2185	77.0749	77.3238
Female	ALABAMA	ELMORE	77.4719	77.2479	77.2413	76.8726	76.9257	76.8311	76.6681	76.7916	76.6531	76.6172	76.3929	76.4485	76.7024	76.7886	76.7525	76.8455	77.1614	77.1948	77.4604	77.7387	77.894	77.847	78.0709	78.1539	78.0437	78.3994
Female	ALABAMA	ESCAMBIA	76.645	76.6124	76.3477	76.016	76.4048	76.3149	76.274	76.5034	76.6289	76.8333	76.4938	76.8285	77.07	76.9385	76.6751	76.5517	76.5911	76.2266	76.3036	76.3206	76.7455	76.9845	76.8722	76.7853	77.1871	77.7347
Female	ALABAMA	ETOWAH	76.8025	77.2908	77.1547	77.1956	76.9622	76.9406	76.975	77.0205	76.6017	76.3413	76.317	76.3218	76.3285	76.4858	76.5625	76.7265	76.5558	76.515	76.3688	76.4329	76.3914	76.035	76.1618	75.9389	75.16	75.3333
Female	ALABAMA	FAYETTE	79.2978	79.3513	78.9712	78.9699	79.2393	78.8078	78.5524	78.702	78.4016	78.1612	77.751	77.7786	77.8193	77.7806	77.3996	77.1695	77.0531	77.0002	77.0879	77.0494	77.1911	77.2196	77.2903	77.0776	76.0267	75.8245
Female	ALABAMA	FRANKLIN	77.02	76.7871	76.6245	76.5957	76.6507	76.975	77.0787	77.4309	77.7178	77.5409	77.5081	77.4654	77.5096	77.327	76.9932	76.9404	76.7153	76.1406	76.2306	76.2376	76.1308	76.0052	76.0014	75.3324	74.9632	74.9224
Female	ALABAMA	GENEVA	77.3395	77.38	77.449	77.483	77.4549	77.721	77.9029	78.1233	78.2972	78.0691	77.936	78.137	78.299	78.6249	77.9637	78.0973	78.6078	78.5372	78.2852	78.0738	77.9477	78.2284	78.6072	78.491	78.302	78.0597
Female	ALABAMA	GREENE	75.7168	75.8122	75.8845	75.7318	75.6943	75.9957	75.4861	75.299	75.0975	75.0275	75.2554	75.3713	75.5526	75.5572	75.356	75.7162	75.4279	75.8594	75.6406	76.0542	77.1109	77.5014	77.491	77.6141	77.3388	77.8629
Female	ALABAMA	HALE	76.356	76.0123	75.6791	75.5678	75.4312	75.5598	75.5522	75.5499	75.4507	75.4789	75.038	75.035	74.9829	75.1131	74.8913	74.4641	74.4488	74.205	74.5367	74.6525	74.8976	75.6231	75.8299	75.8824	75.6847	76.8009
Female	ALABAMA	HENRY	76.1188	76.4459	76.5854	76.5317	76.8478	77.135	77.6504	77.6667	77.5402	77.7005	77.4366	77.4298	77.3449	77.4321	77.0553	76.8743	77.1729	77.3194	77.0527	77.1476	77.108	76.8467	77.0833	77.8319	78.0687	78.5303
Female	ALABAMA	HOUSTON	77.6691	78.0474	78.3732	78.3212	78.686	78.9143	78.739	78.7812	78.4241	78.1861	77.9364	77.7091	77.9842	78.082	78.2227	78.1617	78.3764	78.6636	78.4521	78.5642	78.4765	78.789	78.651	78.6416	78.6827	79.1188
Female	ALABAMA	JACKSON	76.7331	76.7304	76.4104	76.5226	76.1618	76.2832	76.3843	76.4253	76.3474	76.0488	76.3928	76.4178	76.5515	76.9151	77.1016	77.2329	76.9986	76.4508	76.5517	76.689	76.3843	76.1622	76.4335	76.3404	76.2194	76.2601
Female	ALABAMA	JEFFERSON	76.2502	76.1108	76.4208	76.3492	76.3785	76.5061	76.6384	76.8967	76.7593	76.7959	76.8199	76.8581	76.7102	76.4421	76.5296	76.543	76.3855	76.4871	76.4409	76.6366	76.7734	77.0231	77.0799	77.1591	77.1917	77.474
Female	ALABAMA	LAMAR	76.6923	76.8464	76.9824	77.0062	76.973	77.3129	77.4145	77.4867	77.7284	77.7245	77.796	77.8692	77.7034	77.9754	77.7665	77.4266	77.5574	77.2593	77.3281	76.924	76.6116	76.867	77.2355	77.2784	76.9441	77.2244
Female	ALABAMA	LAUDERDALE	78.7094	78.8255	78.6859	78.4619	78.6227	78.6397	78.5785	78.8633	78.8478	78.9831	78.7967	78.6947	78.8297	79.083	79.0216	79.0638	78.9398	79.2374	79.21	79.3848	79.1524	79.2593	79.103	79.1618	79.019	78.8221
Female	ALABAMA	LAWRENCE	77.0346	77.2583	77.3358	77.1716	76.9028	77.0509	77.3144	77.2255	77.1882	77.0525	77.0289	77.2291	77.2993	77.4825	77.3841	77.1667	77.0677	77.0486	76.8421	77.3442	77.3428	77.114	77.1443	77.6925	77.5594	77.451
Female	ALABAMA	LEE	76.3454	76.7496	76.6886	76.6662	76.9727	77.0159	76.9669	77.2578	77.1111	77.2107	77.2955	77.3898	77.597	77.8807	77.9813	78.017	77.888	77.8245	77.7732	78.2132	78.5025	78.3244	78.4404	78.3932	78.7221	78.7494
Female	ALABAMA	LIMESTONE	77.477	77.8773	78.2152	78.0808	78.3012	78.3628	78.5259	78.6618	78.2493	77.9758	77.9811	77.8925	77.9445	78.0777	78.1946	78.2676	78.2942	78.0659	78.4337	78.4733	78.2475	78.5016	78.4245	79.1688	79.2423	79.5004
Female	ALABAMA	LOWNDES	76.374	76.1444	76.743	76.3849	76.4881	76.7003	76.6352	76.622	76.2383	76.0576	75.9558	75.8245	75.7521	75.5596	75.5747	75.7644	75.8187	75.8082	76.0915	76.514	76.3848	76.2629	76.3991	76.3784	76.175	76.3884
Female	ALABAMA	MACON	75.1199	74.774	74.8384	74.928	74.733	74.7367	74.5984	74.7782	74.4416	74.3866	74.265	74.6622	74.7642	74.917	74.7185	74.5554	74.7781	74.8996	74.8535	75.1667	75.1306	75.2241	75.5538	75.7453	76.0952	76.3945
Female	ALABAMA	MADISON	77.4246	77.7621	77.7088	77.6705	77.7227	78.0363	78.1765	78.5661	78.6327	78.4722	78.6871	78.7171	78.8151	78.8987	78.8106	78.7497	78.557	78.7211	78.7281	78.9142	78.876	78.8897	79.0272	79.213	79.2778	79.5087
Female	ALABAMA	MARENGO	75.7833	76.0197	75.9787	76.0023	75.7999	76.0151	75.8753	75.8562	75.3563	75.2683	75.1934	75.2604	75.4062	75.5394	75.6796	75.5162	75.647	75.9493	75.8744	76.105	75.9491	76.0598	76.1308	76.5517	76.9276	77.1069
Female	ALABAMA	MARION	78.6807	78.7938	78.7542	78.6187	78.6453	78.6757	78.8922	78.9691	78.9132	79.0744	78.6862	78.8813	78.6301	78.8726	78.4761	78.2435	78.1493	77.9019	77.7796	77.4027	77.2965	77.0329	77.0104	77.0473	76.8647	76.4081
Female	ALABAMA	MARSHALL	77.1511	77.4571	77.4169	76.8838	76.9365	76.7934	76.8337	77.139	77.1713	77.2906	77.2431	77.3209	77.4608	77.2833	77.2396	77.1422	76.9764	76.6292	76.3955	76.8061	76.3526	76.2841	76.5081	76.4626	76.3865	76.5943
Female	ALABAMA	MOBILE	76.4275	76.3851	76.6671	76.7096	76.7255	76.8475	76.7664	77.0627	76.877	76.8729	76.8349	76.6694	76.6707	76.5775	76.6643	76.5247	76.5386	76.6458	76.7888	76.9508	77.0909	77.3187	77.1887	77.4184	77.4765	77.8142
Female	ALABAMA	MONROE	76.7988	76.6702	76.6454	76.7169	76.8088	76.91	77.2217	77.4972	77.585	77.4515	77.1661	77.2593	77.0526	77.1058	76.66	76.7471	76.8411	76.8517	76.8169	77.2986	77.2405	77.4784	77.5058	77.5706	77.4026	77.7154
Female	ALABAMA	MONTGOMERY	76.4577	76.6396	76.664	76.3672	76.2531	76.2581	76.0562	76.2913	76.4187	76.3141	76.6085	76.681	77.2284	77.3775	77.2748	77.3823	77.4156	77.4582	77.3514	77.5008	77.5329	77.3867	77.4289	77.6744	77.6523	77.9772
Female	ALABAMA	MORGAN	77.3052	77.1253	77.4421	77.4681	77.7744	77.9206	77.9804	78.2183	78.1055	78.0605	77.8766	77.9977	78.2255	78.0379	78.0366	77.7758	77.9399	77.825	77.5997	78.1854	77.6491	77.9614	78.0804	78.1538	78.0857	77.8536
Female	ALABAMA	PERRY	76.356	76.0123	75.6791	75.5678	75.4312	75.5598	75.5522	75.5499	75.4507	75.4789	75.038	75.035	74.9829	75.1131	74.8913	74.4641	74.4488	74.205	74.5367	74.6525	74.8976	75.6231	75.8299	75.8824	75.6847	76.8009
Female	ALABAMA	PICKENS	77.6333	77.3092	77.4401	77.3066	77.4138	77.2633	77.307	77.1703	76.9584	76.8322	76.6575	76.7898	76.6788	76.8153	76.7732	76.5834	76.3355	76.0014	76.0061	76.4073	76.5416	76.4216	76.849	76.8126	76.852	76.4469
Female	ALABAMA	PIKE	77.3658	77.0129	77.0665	76.881	76.822	76.6741	77.0517	77.1382	76.8184	76.6474	76.4517	76.7777	76.9126	77.2455	77.1495	77.1849	77.3129	76.9939	76.8718	77.0397	76.3933	76.2524	76.9113	77.2422	77.1154	77.3212
Female	ALABAMA	RANDOLPH	76.447	75.7453	76.0274	76.1598	76.2086	76.6016	76.582	76.8397	76.8725	76.7082	76.5626	76.4968	76.8478	77.2285	76.93	77.0385	77.1704	77.3777	77.3104	77.5213	77.8698	78.0396	77.7902	77.9309	77.8618	77.5377
Female	ALABAMA	RUSSELL	72.4002	73.5713	73.6302	74.1203	74.2015	74.8973	75.1168	75.2655	75.234	75.1946	75.1056	74.8388	75.1499	75.2713	75.3724	75.2152	75.3241	75.5387	75.7548	76.0044	76.1553	75.8035	75.7076	75.7774	75.7691	76.0973
Female	ALABAMA	SHELBY	77.6967	77.5062	77.8588	77.5717	77.5528	77.8696	78.0068	78.3537	78.4561	78.4524	78.6316	78.8109	78.7747	79.014	79.4056	79.3865	79.3077	79.4389	79.2588	79.8569	80.1299	80.3425	80.7732	80.727	80.7506	80.9919
Female	ALABAMA	ST. CLAIR	77.7864	77.5761	77.8196	77.6222	77.7623	77.8439	77.7428	77.8973	77.7738	77.4651	77.3726	77.5414	77.7601	77.6793	77.4955	77.5556	77.3062	76.9808	76.6167	76.6253	76.1707	76.6001	77.1601	77.3407	77.7314	78.4977
Female	ALABAMA	SUMTER	75.7168	75.8122	75.8845	75.7318	75.6943	75.9957	75.4861	75.299	75.0975	75.0275	75.2554	75.3713	75.5526	75.5572	75.356	75.7162	75.4279	75.8594	75.6406	76.0542	77.1109	77.5014	77.491	77.6141	77.3388	77.8629
Female	ALABAMA	TALLADEGA	76.113	76.0038	76.2242	75.8157	75.9214	75.9209	75.6787	75.8522	75.7424	75.6562	75.5839	75.7654	75.9467	76.332	76.5988	76.6642	76.6762	76.4004	76.2723	76.2175	75.9166	76.1348	76.1478	75.9443	75.9397	76.1383
Female	ALABAMA	TALLAPOOSA	76.3636	76.4796	76.6313	76.62	76.713	76.8999	76.8294	76.9126	76.8726	76.322	76.1592	76.3564	76.3122	76.3697	76.552	76.7906	76.5828	76.4074	76.7044	77.1676	77.1917	77.1125	77.5783	77.9424	78.0218	78.4974
Female	ALABAMA	TUSCALOOSA	77.3635	77.2084	77.4496	77.4152	77.4368	77.4828	77.6595	77.9883	77.9294	77.8364	78.0271	78.096	78.1829	78.0689	77.7785	77.5299	77.3163	77.2164	76.8595	77.12	77.3815	77.7314	77.6727	77.7669	77.6423	77.8879
Female	ALABAMA	WALKER	77.3852	77.5464	77.3551	77.2391	76.848	76.8619	76.684	76.6564	76.5118	76.2165	76.0597	76.1431	76.1039	76.0518	75.8346	75.5466	75.6679	75.2313	74.8145	74.4485	73.9361	74.0991	74.3493	74.1395	74.4922	75.0452
Female	ALABAMA	WASHINGTON	76.7811	77.0039	76.1948	76.516	76.3136	75.8382	75.908	76.0177	75.9854	75.9311	75.8676	76.2099	76.5443	77.0167	77.1716	77.379	77.2608	77.4178	77.5421	77.6042	77.9445	77.8499	77.9587	78.194	77.6136	77.7857
Female	ALABAMA	WILCOX	75.7833	76.0197	75.9787	76.0023	75.7999	76.0151	75.8753	75.8562	75.3563	75.2683	75.1934	75.2604	75.4062	75.5394	75.6796	75.5162	75.647	75.9493	75.8744	76.105	75.9491	76.0598	76.1308	76.5517	76.9276	77.1069
Female	ALABAMA	WINSTON	77.2202	77.0514	77.0312	76.9098	77.1358	77.3669	77.289	77.1797	77.5302	77.3038	77.3458	77.5712	77.669	78.0119	77.5199	77.4428	77.5549	77.1055	76.9013	77.1256	77.1796	77.0207	77.104	77.0086	77.2024	76.8328
Female	ALASKA	ANCHORAGE	77.7223	77.9102	78.0458	78.2014	78.4255	78.7709	78.6565	78.7949	78.8336	78.7483	78.6968	78.6895	78.9252	79.1097	79.0818	78.8727	78.9863	79.1343	79.2417	79.6652	79.7393	79.58	79.6417	79.8649	79.6445	80.0606
Female	ALASKA	BETHEL	77.7223	77.9102	78.0458	78.2014	78.4255	78.7709	78.6565	78.7949	78.8336	78.7483	78.6968	78.6895	78.9252	79.1097	79.0818	78.8727	78.9863	79.1343	79.2417	79.6652	79.7393	79.58	79.6417	79.8649	79.6445	80.0606
Female	ALASKA	BRISTOL BAY	77.7223	77.9102	78.0458	78.2014	78.4255	78.7709	78.6565	78.7949	78.8336	78.7483	78.6968	78.6895	78.9252	79.1097	79.0818	78.8727	78.9863	79.1343	79.2417	79.6652	79.7393	79.58	79.6417	79.8649	79.6445	80.0606
Female	ALASKA	DENALI	77.7223	77.9102	78.0458	78.2014	78.4255	78.7709	78.6565	78.7949	78.8336	78.7483	78.6968	78.6895	78.9252	79.1097	79.0818	78.8727	78.9863	79.1343	79.2417	79.6652	79.7393	79.58	79.6417	79.8649	79.6445	80.0606
Female	ALASKA	DILLINGHAM	77.7223	77.9102	78.0458	78.2014	78.4255	78.7709	78.6565	78.7949	78.8336	78.7483	78.6968	78.6895	78.9252	79.1097	79.0818	78.8727	78.9863	79.1343	79.2417	79.6652	79.7393	79.58	79.6417	79.8649	79.6445	80.0606
Female	ALASKA	FAIRBANKS NORTH STAR	77.7223	77.9102	78.0458	78.2014	78.4255	78.7709	78.6565	78.7949	78.8336	78.7483	78.6968	78.6895	78.9252	79.1097	79.0818	78.8727	78.9863	79.1343	79.2417	79.6652	79.7393	79.58	79.6417	79.8649	79.6445	80.0606
Female	ALASKA	HAINES	77.7223	77.9102	78.0458	78.2014	78.4255	78.7709	78.6565	78.7949	78.8336	78.7483	78.6968	78.6895	78.9252	79.1097	79.0818	78.8727	78.9863	79.1343	79.2417	79.6652	79.7393	79.58	79.6417	79.8649	79.6445	80.0606
Female	ALASKA	JUNEAU	77.7223	77.9102	78.0458	78.2014	78.4255	78.7709	78.6565	78.7949	78.8336	78.7483	78.6968	78.6895	78.9252	79.1097	79.0818	78.8727	78.9863	79.1343	79.2417	79.6652	79.7393	79.58	79.6417	79.8649	79.6445	80.0606
Female	ALASKA	KENAI PENINSULA	77.7223	77.9102	78.0458	78.2014	78.4255	78.7709	78.6565	78.7949	78.8336	78.7483	78.6968	78.6895	78.9252	79.1097	79.0818	78.8727	78.9863	79.1343	79.2417	79.6652	79.7393	79.58	79.6417	79.8649	79.6445	80.0606
Female	ALASKA	KETCHIKAN GATEWAY	77.7223	77.9102	78.0458	78.2014	78.4255	78.7709	78.6565	78.7949	78.8336	78.7483	78.6968	78.6895	78.9252	79.1097	79.0818	78.8727	78.9863	79.1343	79.2417	79.6652	79.7393	79.58	79.6417	79.8649	79.6445	80.0606
Female	ALASKA	KODIAK ISLAND	77.7223	77.9102	78.0458	78.2014	78.4255	78.7709	78.6565	78.7949	78.8336	78.7483	78.6968	78.6895	78.9252	79.1097	79.0818	78.8727	78.9863	79.1343	79.2417	79.6652	79.7393	79.58	79.6417	79.8649	79.6445	80.0606
Female	ALASKA	LAKE AND PENINSULA	77.7223	77.9102	78.0458	78.2014	78.4255	78.7709	78.6565	78.7949	78.8336	78.7483	78.6968	78.6895	78.9252	79.1097	79.0818	78.8727	78.9863	79.1343	79.2417	79.6652	79.7393	79.58	79.6417	79.8649	79.6445	80.0606
Female	ALASKA	MATANUSKA-SUSITNA	77.7223	77.9102	78.0458	78.2014	78.4255	78.7709	78.6565	78.7949	78.8336	78.7483	78.6968	78.6895	78.9252	79.1097	79.0818	78.8727	78.9863	79.1343	79.2417	79.6652	79.7393	79.58	79.6417	79.8649	79.6445	80.0606
Female	ALASKA	NOME	77.7223	77.9102	78.0458	78.2014	78.4255	78.7709	78.6565	78.7949	78.8336	78.7483	78.6968	78.6895	78.9252	79.1097	79.0818	78.8727	78.9863	79.1343	79.2417	79.6652	79.7393	79.58	79.6417	79.8649	79.6445	80.0606
Female	ALASKA	NORTH SLOPE	77.7223	77.9102	78.0458	78.2014	78.4255	78.7709	78.6565	78.7949	78.8336	78.7483	78.6968	78.6895	78.9252	79.1097	79.0818	78.8727	78.9863	79.1343	79.2417	79.6652	79.7393	79.58	79.6417	79.8649	79.6445	80.0606
Female	ALASKA	NORTHWEST ARCTIC	77.7223	77.9102	78.0458	78.2014	78.4255	78.7709	78.6565	78.7949	78.8336	78.7483	78.6968	78.6895	78.9252	79.1097	79.0818	78.8727	78.9863	79.1343	79.2417	79.6652	79.7393	79.58	79.6417	79.8649	79.6445	80.0606
Female	ALASKA	PRINCE OF WALES-OUTE	77.7223	77.9102	78.0458	78.2014	78.4255	78.7709	78.6565	78.7949	78.8336	78.7483	78.6968	78.6895	78.9252	79.1097	79.0818	78.8727	78.9863	79.1343	79.2417	79.6652	79.7393	79.58	79.6417	79.8649	79.6445	80.0606
Female	ALASKA	SITKA	77.7223	77.9102	78.0458	78.2014	78.4255	78.7709	78.6565	78.7949	78.8336	78.7483	78.6968	78.6895	78.9252	79.1097	79.0818	78.8727	78.9863	79.1343	79.2417	79.6652	79.7393	79.58	79.6417	79.8649	79.6445	80.0606
Female	ALASKA	SKAGWAY-HOONAH-ANGOON	77.7223	77.9102	78.0458	78.2014	78.4255	78.7709	78.6565	78.7949	78.8336	78.7483	78.6968	78.6895	78.9252	79.1097	79.0818	78.8727	78.9863	79.1343	79.2417	79.6652	79.7393	79.58	79.6417	79.8649	79.6445	80.0606
Female	ALASKA	SOUTHEAST FAIRBANKS	77.7223	77.9102	78.0458	78.2014	78.4255	78.7709	78.6565	78.7949	78.8336	78.7483	78.6968	78.6895	78.9252	79.1097	79.0818	78.8727	78.9863	79.1343	79.2417	79.6652	79.7393	79.58	79.6417	79.8649	79.6445	80.0606
Female	ALASKA	VALDEZ-CORDOVA	77.7223	77.9102	78.0458	78.2014	78.4255	78.7709	78.6565	78.7949	78.8336	78.7483	78.6968	78.6895	78.9252	79.1097	79.0818	78.8727	78.9863	79.1343	79.2417	79.6652	79.7393	79.58	79.6417	79.8649	79.6445	80.0606
Female	ALASKA	WADE HAMPTON	77.7223	77.9102	78.0458	78.2014	78.4255	78.7709	78.6565	78.7949	78.8336	78.7483	78.6968	78.6895	78.9252	79.1097	79.0818	78.8727	78.9863	79.1343	79.2417	79.6652	79.7393	79.58	79.6417	79.8649	79.6445	80.0606
Female	ALASKA	WRANGELL-PETERSBURG	77.7223	77.9102	78.0458	78.2014	78.4255	78.7709	78.6565	78.7949	78.8336	78.7483	78.6968	78.6895	78.9252	79.1097	79.0818	78.8727	78.9863	79.1343	79.2417	79.6652	79.7393	79.58	79.6417	79.8649	79.6445	80.0606
Female	ALASKA	YAKUTAT	77.7223	77.9102	78.0458	78.2014	78.4255	78.7709	78.6565	78.7949	78.8336	78.7483	78.6968	78.6895	78.9252	79.1097	79.0818	78.8727	78.9863	79.1343	79.2417	79.6652	79.7393	79.58	79.6417	79.8649	79.6445	80.0606
Female	ALASKA	YUKON-KOYUKUK	77.7223	77.9102	78.0458	78.2014	78.4255	78.7709	78.6565	78.7949	78.8336	78.7483	78.6968	78.6895	78.9252	79.1097	79.0818	78.8727	78.9863	79.1343	79.2417	79.6652	79.7393	79.58	79.6417	79.8649	79.6445	80.0606
Female	ARIZONA	APACHE	76.3828	76.7588	76.6025	76.8065	76.7834	77.228	77.7264	77.6716	78.0858	77.2712	77.2851	77.2703	77.5442	77.6696	77.5228	77.1352	77.2163	77.148	77.2876	77.5339	78.0289	78.1506	78.4485	78.4057	78.22	77.5387
Female	ARIZONA	COCHISE	78.1633	78.5254	78.2545	78.243	78.215	78.283	78.5349	78.8203	78.7874	78.7584	78.5674	78.6557	78.5857	78.6354	78.7028	78.5526	78.7364	78.8251	78.8434	79.3266	79.6494	79.8432	80.2938	80.2981	80.4357	80.5258
Female	ARIZONA	COCONINO	78.3451	78.576	78.7874	78.7695	78.7177	78.9723	79.0966	79.5727	79.7581	79.5752	79.8379	79.7522	79.8832	79.725	79.935	79.9346	79.882	80.2085	80.0237	80.4676	80.261	80.6526	81.2673	81.4016	81.5603	81.8076
Female	ARIZONA	GILA	78.1553	78.3137	78.3054	78.0901	78.1538	78.2231	78.0788	78.147	78.3471	78.1828	78.2617	78.1988	78.5433	78.5892	78.4621	78.5465	77.9944	77.9719	77.9398	77.9388	77.5482	77.9951	78.8216	78.891	78.9657	79.6611
Female	ARIZONA	GRAHAM	78.3091	78.3846	77.8742	77.6852	77.7677	77.7455	77.3547	77.5276	77.7153	77.8529	77.6656	77.7512	78.332	78.5545	78.4178	78.4506	78.2463	78.3093	78.217	78.2864	78.7197	78.5085	78.4826	79.1963	78.6291	79.3066
Female	ARIZONA	GREENLEE	78.3091	78.3846	77.8742	77.6852	77.7677	77.7455	77.3547	77.5276	77.7153	77.8529	77.6656	77.7512	78.332	78.5545	78.4178	78.4506	78.2463	78.3093	78.217	78.2864	78.7197	78.5085	78.4826	79.1963	78.6291	79.3066
Female	ARIZONA	LA PAZ	78.0987	78.1811	78.6024	78.7667	79.1208	79.434	80.0121	80.5249	80.6123	81.0337	81.0417	81.444	81.7756	82.4033	81.9751	82.2516	82.342	82.379	82.2638	81.9915	82.3499	82.0871	81.9066	82.3997	82.1844	82.2043
Female	ARIZONA	MARICOPA	79.1996	79.2452	79.2006	79.2687	79.448	79.6813	79.8256	80.1085	79.9766	79.9032	79.9717	79.9591	80.1	80.1363	80.0801	80.1514	80.2998	80.4035	80.5719	80.7886	80.8631	80.8834	81.1763	81.5976	81.7801	82.2309
Female	ARIZONA	MOHAVE	77.4471	77.2795	76.8001	77.1382	76.6874	76.9505	77.174	77.6136	77.6631	77.5312	77.5648	77.8929	78.1391	78.1321	78.3566	78.1564	78.141	77.8793	77.627	77.5875	76.9661	77.2099	77.5786	77.9496	78.1018	78.7082
Female	ARIZONA	NAVAJO	76.2816	76.0907	76.3414	76.4368	76.1893	76.7464	77.0505	77.4486	77.3202	77.0499	77.1735	76.9546	77.3681	77.7827	77.8582	77.898	78.2159	78.6062	78.4377	78.1919	78.2922	77.966	77.9998	78.3414	78.2333	78.4967
Female	ARIZONA	PIMA	78.7862	78.8327	78.906	78.8212	79.0859	79.2506	79.1901	79.4636	79.3958	79.2973	79.4335	79.6243	79.7339	79.9852	79.9175	79.9544	79.7896	79.8043	79.788	80.1128	80.3107	80.7076	80.8331	80.9572	80.9927	81.2563
Female	ARIZONA	PINAL	77.6924	77.5383	77.3046	77.2461	76.7514	77.1892	77.641	77.9951	78.3635	78.4498	78.3136	78.4904	78.7693	78.9581	78.7802	78.8466	79.0786	78.9123	79.0234	79.3539	79.6671	80.0827	80.308	81.0336	81.6723	82.4215
Female	ARIZONA	SANTA CRUZ	78.5161	78.6094	78.6367	78.5459	78.7971	79.4464	79.4953	79.8805	79.9804	80.0616	80.2116	80.4602	80.5295	80.9934	80.6901	80.8618	80.8012	81.2233	81.3908	81.4635	82.2583	82.6411	81.8424	82.0179	82.0375	82.3246
Female	ARIZONA	YAVAPAI	78.2193	78.743	78.867	78.9421	79.1878	79.6222	79.9406	80.3121	80.5019	80.2832	80.327	80.2441	80.0845	79.9426	80.103	80.2234	80.1446	80.3548	80.4237	80.5101	80.7613	80.5439	80.681	81.0514	81.2301	81.6419
Female	ARIZONA	YUMA	78.0987	78.1811	78.6024	78.7667	79.1208	79.434	80.0121	80.5249	80.6123	81.0337	81.0417	81.444	81.7756	82.4033	81.9751	82.2516	82.342	82.379	82.2638	81.9915	82.3499	82.0871	81.9066	82.3997	82.1844	82.2043
Female	ARKANSAS	ARKANSAS	75.9891	76.4509	76.949	76.9795	77.2002	77.4281	77.3482	77.2405	76.8673	76.6135	76.5563	76.6534	76.9467	77.0813	77.1038	76.8958	77.2173	76.7621	77.0589	77.1963	77.1151	77.201	76.9922	77.217	76.8304	77.5064
Female	ARKANSAS	ASHLEY	77.6157	77.3584	77.1265	77.1142	77.1051	77.1499	77.1312	77.3423	77.0971	76.8691	76.5838	76.9098	76.8769	76.3872	76.2186	76.0999	76.0626	75.6406	76.0203	76.2763	76.4808	76.8182	76.9968	77.6451	77.4205	77.6542
Female	ARKANSAS	BAXTER	79.5711	79.108	79.5885	79.6778	79.7081	79.6196	79.7459	80.1181	79.9002	79.6909	79.6827	79.7312	79.5666	79.5172	79.4394	79.4491	79.4531	79.32	79.3459	79.3802	79.3535	79.7842	79.8707	79.3609	79.6224	79.7336
Female	ARKANSAS	BENTON	79.0617	78.727	79.2998	79.2618	79.465	79.7277	79.8935	80.2384	80.0671	80.0356	80.2108	80.1362	80.2882	80.3434	80.5461	80.624	80.4476	80.6675	80.643	80.8596	81.098	81.1638	81.1778	81.1783	80.9815	81.1123
Female	ARKANSAS	BOONE	78.9844	79.1513	79.2113	79.1155	79.3263	79.3189	79.4429	79.5371	79.4474	79.3168	78.9784	78.9957	79.0889	79.3103	78.9712	78.8811	78.7893	78.9095	78.8438	79.045	79.1398	79.0694	79.6689	79.4796	79.1671	79.2865
Female	ARKANSAS	BRADLEY	76.699	76.8889	76.9788	76.9398	77.0787	77.3416	77.3793	77.2707	77.2229	76.9883	76.8325	76.8284	76.6484	76.8921	76.7335	76.6244	76.9044	76.7394	77.2144	77.576	77.541	77.5338	77.5061	77.5143	77.3439	77.1891
Female	ARKANSAS	CALHOUN	76.9878	76.3177	76.6688	76.3644	76.3346	76.5734	76.6235	76.7475	76.6465	76.5586	76.4015	76.435	76.1005	75.9587	75.8104	75.803	75.9938	75.9445	76.3927	77.0822	77.7259	77.8856	77.5464	77.7397	77.6136	77.451
Female	ARKANSAS	CARROLL	79.2968	79.09	79.1803	79.1976	79.5736	79.6835	79.7014	79.8053	79.9212	80.049	79.9463	79.9773	80.0555	80.5175	80.2021	80.1335	80.0662	80.1426	79.761	79.5072	79.4027	79.2229	79.8112	79.8157	79.7917	79.7187
Female	ARKANSAS	CHICOT	75.5388	74.9794	74.9969	74.6925	74.7571	74.9825	74.8921	75.1374	75.3522	75.4033	75.2896	75.3294	75.9025	75.7179	75.6501	75.5064	75.7747	75.4236	75.7328	75.8689	76.0925	75.9068	76.1822	76.2892	76.1346	76.4063
Female	ARKANSAS	CLARK	78.4891	77.9783	78.0764	77.9031	77.8177	77.9879	77.6493	78.008	77.8714	77.7199	77.8595	78.0376	77.9045	77.922	77.6571	77.6294	77.4367	77.4713	77.2736	77.3672	77.8332	78.2267	78.3624	78.4216	78.7319	79.0469
Female	ARKANSAS	CLAY	77.4081	77.0756	77.0103	76.9042	77.1201	77.276	77.2772	77.5186	77.802	77.6551	77.7002	77.9094	77.7328	78.0203	77.7092	77.8401	77.9123	77.2455	78.0084	77.9578	78.1241	78.3927	78.6339	78.5399	77.9217	77.7434
Female	ARKANSAS	CLEBURNE	78.8572	78.6672	79.0233	79.0723	79.0092	79.3297	79.5894	79.8183	79.6728	79.9004	79.8215	79.8611	79.6498	79.8456	79.7313	79.6967	79.3202	79.5504	79.4248	79.5544	79.9236	79.7958	79.9878	79.9021	79.9207	80.357
Female	ARKANSAS	CLEVELAND	76.699	76.8889	76.9788	76.9398	77.0787	77.3416	77.3793	77.2707	77.2229	76.9883	76.8325	76.8284	76.6484	76.8921	76.7335	76.6244	76.9044	76.7394	77.2144	77.576	77.541	77.5338	77.5061	77.5143	77.3439	77.1891
Female	ARKANSAS	COLUMBIA	76.6639	77.0054	77.1436	77.049	76.9774	76.8493	77.428	77.5106	77.2275	77.2824	77.1115	77.1035	76.9787	77.2434	76.8933	77.0115	77.2297	76.9992	76.8192	77.2688	77.3423	77.5363	78.1204	78.1791	77.876	78.5598
Female	ARKANSAS	CONWAY	78.0591	77.7663	77.9406	77.9276	77.9498	77.9243	78.2203	78.4288	78.2011	77.8522	77.9003	77.8501	77.4031	77.5157	77.5661	77.7079	77.6671	77.1535	77.559	77.4985	77.4679	77.1967	77.7207	77.4559	77.8435	78.4945
Female	ARKANSAS	CRAIGHEAD	77.7157	77.941	78.0263	77.983	78.0417	78.4691	78.414	78.3024	78.1594	77.9792	77.9332	77.9264	77.9739	77.9921	77.8676	77.5876	77.3983	77.0565	76.8901	77.2308	76.9234	77.6255	78.0472	78.1975	78.1287	78.6115
Female	ARKANSAS	CRAWFORD	77.7481	77.5855	77.7717	77.4562	77.7071	77.8652	77.901	77.9403	78.0471	77.9457	77.7365	77.6674	77.7015	77.6909	77.5527	77.5278	77.2805	77.2322	77.4602	77.7816	77.6679	77.9445	78.116	77.8445	77.764	78.4354
Female	ARKANSAS	CRITTENDEN	73.3159	73.244	73.7066	73.8684	73.6472	73.9829	74.4188	74.5297	74.3951	74.2948	74.1027	74.0806	73.9744	73.9798	74.0178	73.8538	73.7075	72.9212	73.0961	73.4722	73.7238	73.8184	74.9763	74.4373	74.7141	75.4151
Female	ARKANSAS	CROSS	76.1491	75.3661	75.6861	75.4828	75.1803	75.6059	75.3581	75.8472	76.1008	75.9959	76.2503	76.1926	76.1141	76.0237	75.9696	75.8593	75.6962	75.1852	76.1119	76.719	77.0435	77.3446	77.4359	77.8575	77.6418	78.23
Female	ARKANSAS	DALLAS	76.9878	76.3177	76.6688	76.3644	76.3346	76.5734	76.6235	76.7475	76.6465	76.5586	76.4015	76.435	76.1005	75.9587	75.8104	75.803	75.9938	75.9445	76.3927	77.0822	77.7259	77.8856	77.5464	77.7397	77.6136	77.451
Female	ARKANSAS	DESHA	75.5388	74.9794	74.9969	74.6925	74.7571	74.9825	74.8921	75.1374	75.3522	75.4033	75.2896	75.3294	75.9025	75.7179	75.6501	75.5064	75.7747	75.4236	75.7328	75.8689	76.0925	75.9068	76.1822	76.2892	76.1346	76.4063
Female	ARKANSAS	DREW	78.4778	77.9518	77.9613	77.4455	77.6991	77.655	77.4283	77.5844	77.2361	77.0659	77.0241	76.9609	76.8911	76.6238	76.7187	76.6218	76.7357	76.6804	77.4451	77.7575	77.8188	77.5941	77.5254	77.9476	77.7905	77.9857
Female	ARKANSAS	FAULKNER	78.3538	78.3737	78.4294	78.4712	78.7268	78.9574	79.1672	79.4462	79.4316	79.6664	79.7309	79.5973	79.466	79.3125	79.4921	79.2803	79.2591	79.1136	79.186	79.3832	79.2831	79.3921	79.5953	79.6772	79.6436	79.7333
Female	ARKANSAS	FRANKLIN	78.7734	78.4579	78.3562	78.099	77.5471	77.7233	77.9378	77.877	77.8522	77.5042	77.6517	78.005	78.053	78.3898	78.3841	78.5338	78.8192	78.6632	78.9738	79.3684	79.3738	79.2455	78.8423	79.1479	79.2532	79.0877
Female	ARKANSAS	FULTON	80.242	80.113	79.7963	79.8281	79.6746	79.7015	79.6904	79.7008	79.4372	79.1134	78.8649	78.7167	78.6076	78.9144	78.5813	78.6418	78.4608	78.6536	78.7603	78.7712	78.7353	78.5242	78.1598	78.4807	78.3724	78.3084
Female	ARKANSAS	GARLAND	77.7045	77.8945	77.797	77.8155	77.7777	77.6802	77.9412	78.1996	78.331	78.4935	78.1139	78.2538	78.0565	78.1785	78.0942	77.9462	77.848	77.4496	77.4981	77.7767	77.7495	78.0518	78.4617	78.0756	78.0475	78.4622
Female	ARKANSAS	GRANT	77.7103	77.9527	78.1113	78.0186	78.1722	78.6362	78.6411	78.7913	78.661	78.6119	78.6582	78.4062	78.4644	78.0258	78.1898	77.8392	77.8393	77.8591	78.304	78.5489	78.6988	78.7336	78.9207	79.0036	78.994	78.94
Female	ARKANSAS	GREENE	78.4761	78.6685	78.5619	78.2934	78.3435	78.393	78.4955	78.3532	78.441	78.3682	78.431	78.4099	78.2782	78.5964	78.2773	78.3512	78.1317	77.9392	78.0242	77.4739	77.176	77.438	77.7416	77.4552	77.1187	77.2479
Female	ARKANSAS	HEMPSTEAD	77.7315	77.4977	77.7544	77.8599	77.9924	78.1496	78.1743	78.2216	77.9004	77.784	77.3479	77.4428	77.44	77.4823	77.4522	77.3604	77.5294	77.3614	77.2768	77.5298	77.5794	77.4394	77.3895	77.5795	77.3276	77.6948
Female	ARKANSAS	HOT SPRING	77.7657	77.5426	77.6361	77.1661	77.3317	77.6498	77.9208	78.2877	78.3846	78.4847	78.1987	78.1508	78.0064	78.0794	78.232	77.8437	78.0623	77.8802	78.1161	78.4101	78.3949	78.4569	78.4429	78.4784	78.5574	78.6535
Female	ARKANSAS	HOWARD	77.4325	77.5368	77.8495	77.7772	77.5509	77.8655	77.9248	77.875	77.6382	77.4396	77.5784	77.6789	77.6251	77.678	77.4578	77.1402	77.0262	76.9876	77.1985	77.2702	77.0541	77.4267	77.4895	77.1407	76.7552	76.4998
Female	ARKANSAS	INDEPENDENCE	78.8076	78.631	78.9031	78.8414	78.9702	78.6293	78.7315	79.0019	78.6821	78.5855	78.5679	78.4532	78.3308	78.1659	78.13	77.9365	77.7943	77.6417	77.8345	78.0398	77.9574	78.2321	78.2693	78.2963	78.1515	77.9816
Female	ARKANSAS	IZARD	80.242	80.113	79.7963	79.8281	79.6746	79.7015	79.6904	79.7008	79.4372	79.1134	78.8649	78.7167	78.6076	78.9144	78.5813	78.6418	78.4608	78.6536	78.7603	78.7712	78.7353	78.5242	78.1598	78.4807	78.3724	78.3084
Female	ARKANSAS	JACKSON	77.1217	76.6638	76.7819	76.6238	76.3904	76.278	76.6641	76.7088	76.6868	76.7179	76.4727	76.5519	76.4004	76.6624	76.4299	76.3732	76.2491	75.7302	75.643	75.8245	75.4583	75.5926	75.7199	75.6453	75.3765	75.6578
Female	ARKANSAS	JEFFERSON	75.7867	75.6802	75.9356	75.894	75.7711	75.8049	75.9557	76.0081	75.8647	75.7161	75.6992	75.7993	75.8456	75.9978	76.262	76.3099	76.4839	76.5932	76.6601	76.7656	76.2785	76.3907	76.3256	76.753	76.699	77.1037
Female	ARKANSAS	JOHNSON	78.9306	78.0747	78.2023	77.8813	77.7461	77.7516	77.8649	78.133	78.3596	78.4345	78.4434	78.5303	78.3266	78.2739	77.8863	77.6639	77.6124	77.4115	77.4883	77.7711	77.7164	78.0504	78.3475	78.4063	78.1189	77.6542
Female	ARKANSAS	LAFAYETTE	76.6408	77.0127	77.12	76.7884	76.5974	76.8037	76.9477	77.087	76.9295	77.0619	76.7264	76.8974	76.667	76.4759	76.3377	76.0806	76.2542	76.1767	76.3522	76.6866	76.7365	77.1326	77.1959	76.8882	76.5481	76.9798
Female	ARKANSAS	LAWRENCE	77.8404	77.8542	78.0568	78.1227	78.0105	78.2306	78.5091	78.6067	78.2844	77.6752	77.4372	77.6223	77.3972	77.2772	77.0075	77.3355	77.4451	77.0567	77.877	78.0496	77.9437	78.1296	77.9225	78.0383	77.6467	77.1733
Female	ARKANSAS	LEE	75.6155	75.514	75.4086	75.0968	75.4881	75.3703	75.2764	75.4779	75.4296	75.476	75.298	75.6079	75.5634	75.7224	75.2293	75.1698	75.746	75.5862	76.47	76.1437	75.8468	76.3884	76.4345	76.2756	76.2159	76.4543
Female	ARKANSAS	LINCOLN	78.4778	77.9518	77.9613	77.4455	77.6991	77.655	77.4283	77.5844	77.2361	77.0659	77.0241	76.9609	76.8911	76.6238	76.7187	76.6218	76.7357	76.6804	77.4451	77.7575	77.8188	77.5941	77.5254	77.9476	77.7905	77.9857
Female	ARKANSAS	LITTLE RIVER	77.4325	77.5368	77.8495	77.7772	77.5509	77.8655	77.9248	77.875	77.6382	77.4396	77.5784	77.6789	77.6251	77.678	77.4578	77.1402	77.0262	76.9876	77.1985	77.2702	77.0541	77.4267	77.4895	77.1407	76.7552	76.4998
Female	ARKANSAS	LOGAN	78.3855	78.2747	78.1077	77.7104	77.9061	77.9475	78.1612	78.4617	78.5738	78.5712	78.5687	78.7156	78.7493	78.9137	78.5455	78.6095	78.6104	78.47	78.5408	78.2133	77.8921	78.2161	77.7333	77.7849	77.3885	77.8489
Female	ARKANSAS	LONOKE	77.6429	77.8983	77.8659	77.4637	77.8157	77.911	78.131	78.2903	78.4564	78.2324	78.1848	78.1899	78.4581	78.2478	77.9913	77.7369	77.7222	77.6195	77.728	78.2347	78.304	78.5908	79.1671	78.7213	78.8438	78.7391
Female	ARKANSAS	MADISON	78.4165	78.1637	78.3589	78.1855	78.6007	78.6946	78.3817	78.6217	78.7299	78.8529	78.3511	78.4543	78.6035	78.658	78.6398	78.5127	79.0413	78.9351	79.1402	79.1093	79.4578	79.1319	78.7303	78.8384	78.814	79.1313
Female	ARKANSAS	MARION	79.4611	79.0614	79.3894	79.316	79.4537	79.6008	79.8834	80.0538	79.798	80.1651	79.9119	80.0214	79.8274	79.8919	79.9014	79.8345	80.0252	79.9085	79.9091	80.0513	80.0106	79.5918	79.5498	79.0684	79.0544	79.0832
Female	ARKANSAS	MILLER	77.128	77.3089	77.2205	76.7385	76.6706	76.5605	76.5975	76.8223	76.9642	77.1103	77.3425	77.688	77.9356	77.8218	77.9608	78.0077	78.1734	77.9333	78.2348	77.6848	77.7579	77.3575	77.4935	77.594	77.0819	77.2922
Female	ARKANSAS	MISSISSIPPI	75.301	75.2812	75.1944	75.4103	75.6135	75.6359	75.5953	75.381	75.3046	75.0788	74.6843	74.6709	74.2514	74.4493	74.4845	74.2326	74.2351	73.9714	74.528	74.8551	74.6967	75.2384	74.6781	74.3754	74.0527	73.8512
Female	ARKANSAS	MONROE	75.6155	75.514	75.4086	75.0968	75.4881	75.3703	75.2764	75.4779	75.4296	75.476	75.298	75.6079	75.5634	75.7224	75.2293	75.1698	75.746	75.5862	76.47	76.1437	75.8468	76.3884	76.4345	76.2756	76.2159	76.4543
Female	ARKANSAS	MONTGOMERY	78.5807	78.3215	78.2368	78.2295	78.4155	78.8889	78.9885	79.1586	79.3968	79.3113	79.2478	79.3742	79.2875	79.2639	78.8494	78.6865	78.6787	78.469	78.3552	78.6096	78.7538	78.4335	78.8687	78.2879	78.4571	78.4299
Female	ARKANSAS	NEVADA	76.6408	77.0127	77.12	76.7884	76.5974	76.8037	76.9477	77.087	76.9295	77.0619	76.7264	76.8974	76.667	76.4759	76.3377	76.0806	76.2542	76.1767	76.3522	76.6866	76.7365	77.1326	77.1959	76.8882	76.5481	76.9798
Female	ARKANSAS	NEWTON	79.8779	79.443	79.2547	79.0749	79.1973	79.215	79.3453	79.3067	79.2153	79.1623	78.9679	78.9639	78.818	79.1175	78.8209	79.0828	79.3667	79.2021	79.3262	79.3188	79.9749	79.7139	79.324	79.5594	79.2376	79.4741
Female	ARKANSAS	OUACHITA	76.2219	76.3908	76.3775	76.1505	76.1925	76.0288	75.883	75.8521	75.783	75.8468	75.7501	75.6757	75.6565	75.5644	75.7532	75.6156	75.7639	75.5967	75.488	75.9092	75.9786	75.7684	75.8329	76.2655	76.2469	76.2069
Female	ARKANSAS	PERRY	78.0591	77.7663	77.9406	77.9276	77.9498	77.9243	78.2203	78.4288	78.2011	77.8522	77.9003	77.8501	77.4031	77.5157	77.5661	77.7079	77.6671	77.1535	77.559	77.4985	77.4679	77.1967	77.7207	77.4559	77.8435	78.4945
Female	ARKANSAS	PHILLIPS	74.2795	74.3625	74.0515	73.5655	73.3396	73.3499	73.2571	72.8935	73.0039	72.8044	72.4095	72.6105	72.7881	72.873	73.0662	73.0372	73.3013	72.649	73.7181	73.72	73.8182	74.0274	74.3843	74.7597	74.2717	74.4399
Female	ARKANSAS	PIKE	79.0837	78.8745	78.7631	78.8432	78.7285	78.7409	78.7733	78.8519	78.9121	78.6138	78.7888	78.8884	78.7848	78.6376	78.5622	78.2284	78.4861	78.2677	78.1689	78.1805	78.36	78.1902	78.1834	78.6899	78.5686	78.632
Female	ARKANSAS	POINSETT	76.4327	76.1451	76.0363	75.6067	75.7775	75.821	75.9931	76.1352	76.6254	76.5462	76.4499	76.7308	76.6195	76.431	76.2903	76.367	76.1768	75.8732	76.4631	76.3218	76.1607	76.0399	75.3089	75.8726	75.7535	74.9606
Female	ARKANSAS	POLK	79.0837	78.8745	78.7631	78.8432	78.7285	78.7409	78.7733	78.8519	78.9121	78.6138	78.7888	78.8884	78.7848	78.6376	78.5622	78.2284	78.4861	78.2677	78.1689	78.1805	78.36	78.1902	78.1834	78.6899	78.5686	78.632
Female	ARKANSAS	POPE	78.6944	78.4251	78.3763	78.2047	78.4798	78.6375	78.8753	79.0193	79.3363	79.6092	79.351	79.4164	79.4673	79.1538	78.869	78.8956	78.9078	78.5297	78.2519	78.5814	78.2837	78.5112	78.6273	78.7547	78.6261	79.0192
Female	ARKANSAS	PRAIRIE	76.9987	76.9076	76.8341	76.8936	76.8727	76.8131	76.8577	76.988	76.8117	76.6504	76.2292	76.7822	76.8493	76.6695	76.6277	76.6372	76.6005	76.1956	76.9235	76.7635	76.5642	76.4428	77.1384	77.1963	76.8447	77.6252
Female	ARKANSAS	PULASKI	77.3176	77.2898	77.4663	77.4233	77.6251	77.4755	77.5439	77.7352	77.6818	77.6577	77.6222	77.7	77.6862	77.7406	77.8716	77.8028	77.7373	77.8539	77.7766	77.9727	78.0008	77.8632	78.2164	78.5096	78.2646	78.7243
Female	ARKANSAS	RANDOLPH	78.2316	77.9434	78.1299	77.9136	78.2172	78.7167	78.8965	79.2207	79.1707	79.3919	79.108	79.3705	79.2371	79.0222	78.6435	78.7985	78.5931	78.7268	78.5481	78.8322	78.9794	78.9694	79.1011	78.9441	79.037	78.5303
Female	ARKANSAS	SALINE	78.8496	78.8663	78.8581	78.6147	78.7603	78.8709	79.0251	79.2659	79.2026	79.07	79.145	78.9251	78.6355	78.6476	78.7333	78.863	78.9303	79.223	79.6105	79.8838	80.0376	80.0879	80.0377	80.3524	80.3474	80.3648
Female	ARKANSAS	SCOTT	78.5807	78.3215	78.2368	78.2295	78.4155	78.8889	78.9885	79.1586	79.3968	79.3113	79.2478	79.3742	79.2875	79.2639	78.8494	78.6865	78.6787	78.469	78.3552	78.6096	78.7538	78.4335	78.8687	78.2879	78.4571	78.4299
Female	ARKANSAS	SEARCY	79.8779	79.443	79.2547	79.0749	79.1973	79.215	79.3453	79.3067	79.2153	79.1623	78.9679	78.9639	78.818	79.1175	78.8209	79.0828	79.3667	79.2021	79.3262	79.3188	79.9749	79.7139	79.324	79.5594	79.2376	79.4741
Female	ARKANSAS	SEBASTIAN	78.6198	78.4041	78.1448	77.7601	77.9253	77.9706	77.8554	77.9669	77.992	77.9645	78.0665	78.4099	78.5688	78.7676	78.6685	78.6003	78.3119	78.1577	78.1377	77.997	77.9704	78.6173	78.3687	78.5121	78.4117	78.7753
Female	ARKANSAS	SEVIER	77.634	77.1258	77.4829	77.0347	76.8419	76.8525	76.812	76.7533	76.7432	76.5468	76.5649	76.8212	76.9437	77.4356	77.3054	77.2134	77.5486	77.0637	77.3481	77.3364	77.5273	77.1079	77.1979	77.7495	77.3246	77.3188
Female	ARKANSAS	SHARP	79.8214	79.3587	79.3995	79.5465	79.7493	79.5396	79.5348	79.745	79.5492	79.122	79.2002	79.0917	78.9762	79.255	78.6683	78.7283	78.372	78.4589	78.3421	78.7292	78.9551	78.6428	78.6616	78.8467	78.9922	78.913
Female	ARKANSAS	ST. FRANCIS	74.3899	74.6445	74.7681	74.8311	74.9752	74.662	74.5492	74.4528	74.306	74.008	74.0319	74.3027	74.4276	74.6674	74.2903	74.1702	73.8301	73.3973	73.6211	74.3298	74.4436	74.7156	75.3298	75.7314	75.6126	75.9867
Female	ARKANSAS	STONE	80.1154	79.3589	79.574	79.6796	79.934	79.9905	79.9001	79.9825	79.6033	79.3679	78.8782	78.7586	78.5319	78.7044	78.6409	78.7489	78.7466	78.7154	79.0965	79.0569	79.5268	79.6208	79.6477	79.9761	79.9398	79.5792
Female	ARKANSAS	UNION	76.3057	76.2281	76.2349	76.2199	76.2532	76.5265	76.5032	76.8746	76.8688	77.1231	77.2923	77.2799	77.3152	77.588	77.1706	77.0217	77.0263	77.1444	76.831	76.9357	76.7977	76.4467	76.5715	76.5329	75.9179	76.0074
Female	ARKANSAS	VAN BUREN	80.1154	79.3589	79.574	79.6796	79.934	79.9905	79.9001	79.9825	79.6033	79.3679	78.8782	78.7586	78.5319	78.7044	78.6409	78.7489	78.7466	78.7154	79.0965	79.0569	79.5268	79.6208	79.6477	79.9761	79.9398	79.5792
Female	ARKANSAS	WASHINGTON	78.1962	78.079	78.5234	78.4961	78.6709	78.6121	78.6023	79.0342	79.0002	78.9559	79.0067	78.9363	79.0006	79.0104	79.1678	79.0668	79.0738	78.9209	79.0417	79.266	79.4898	79.4564	79.6113	79.8425	79.9329	80.3179
Female	ARKANSAS	WHITE	77.374	77.5139	78.0471	78.1341	78.3357	78.5701	78.634	78.7152	78.638	78.3657	78.2644	78.2228	77.8791	78.0013	77.9532	77.999	78.037	77.8067	78.0736	78.2637	78.2265	78.298	78.3179	78.6295	78.6332	78.6323
Female	ARKANSAS	WOODRUFF	76.9987	76.9076	76.8341	76.8936	76.8727	76.8131	76.8577	76.988	76.8117	76.6504	76.2292	76.7822	76.8493	76.6695	76.6277	76.6372	76.6005	76.1956	76.9235	76.7635	76.5642	76.4428	77.1384	77.1963	76.8447	77.6252
Female	ARKANSAS	YELL	79.2218	78.7346	78.5251	78.4656	78.2517	78.4	78.2348	78.3398	78.2097	78.0864	78.4664	78.4933	78.6187	78.5367	78.3724	78.237	78.2157	77.6888	77.6469	77.5845	78.0319	77.9621	78.2077	78.4931	78.5845	79.003
Female	CALIFORNIA	ALAMEDA	77.6096	77.7689	77.7373	77.8023	77.978	78.2486	78.5449	78.9339	79.0113	79.2943	79.3062	79.4877	79.6147	79.8237	79.8762	80.2177	80.4402	80.6724	80.8269	81.1842	81.4434	81.6932	81.9483	82.2782	82.5561	83.1048
Female	CALIFORNIA	ALPINE	78.4806	78.5412	78.4133	78.649	79.1935	79.3208	79.6654	80.4052	80.2879	80.4783	80.4392	80.211	80.1582	80.1084	80.0452	80.2123	80.0913	80.1733	80.0415	80.4408	80.6149	80.7217	80.8173	81.0524	81.2603	81.2814
Female	CALIFORNIA	AMADOR	79.4405	79.4041	79.1128	79.4022	79.777	79.8196	79.5583	79.755	79.4347	79.7068	79.3555	79.1626	79.3137	79.8131	79.9113	79.9411	80.0532	80.2327	80.3149	80.5177	80.3405	80.7981	81.1691	80.9832	80.3811	80.0257
Female	CALIFORNIA	BUTTE	78.1002	78.0982	78.4305	78.486	78.5438	78.6081	79.0063	79.0033	78.6942	78.6056	78.5746	78.7384	78.6736	78.9061	79.0916	79.0999	78.9678	78.6038	78.8259	78.918	78.9922	79.2585	79.4371	79.3435	79.007	79.1092
Female	CALIFORNIA	CALAVERAS	78.6556	78.7631	78.8226	78.7939	78.9092	79.1763	79.5987	79.9474	79.9333	80.0022	80.1883	80.2692	80.4771	80.3446	80.2052	80.6647	80.8374	80.9452	80.9678	81.448	81.7896	81.5161	81.3952	81.6392	81.6562	81.5886
Female	CALIFORNIA	COLUSA	78.286	78.066	78.0638	78.0742	78.1595	77.8091	78.0186	78.2051	78.1278	77.9796	77.8331	78.0165	78.0112	78.2594	78.299	78.3902	78.7727	78.974	79.6044	79.7196	79.4162	79.9581	80.2547	80.6786	80.5435	80.3137
Female	CALIFORNIA	CONTRA COSTA	78.3163	78.6762	78.5602	78.7399	78.7595	79.1251	79.3775	79.8902	79.9476	80.0513	80.0958	80.035	80.1246	80.2327	80.4438	80.6524	80.6902	80.6708	80.8752	81.2032	81.6204	81.7392	81.9382	82.2092	82.493	82.8772
Female	CALIFORNIA	DEL NORTE	75.7559	75.683	75.5977	75.7763	75.7741	76.4553	76.8454	77.2426	77.5288	77.2951	77.5861	77.2884	77.4251	77.2511	77.5107	77.4639	77.5113	77.5237	77.8643	78.3531	77.9089	78.5179	78.9549	78.6634	77.7604	77.6551
Female	CALIFORNIA	EL DORADO	77.4615	77.726	78.0842	78.1617	78.5747	78.8565	79.2882	79.9118	80.0811	80.1387	80.1942	80.3928	80.647	80.8189	80.7278	80.9061	81.0008	81.0174	81.0304	81.1509	81.2941	81.7332	81.956	82.3473	82.1478	82.6797
Female	CALIFORNIA	FRESNO	78.6638	78.6812	78.6348	78.6356	78.6048	78.5889	78.6187	78.6953	78.8861	78.9231	79.0159	79.1995	79.3862	79.4441	79.3642	79.4714	79.5655	79.5182	79.6502	79.7611	79.6668	79.8233	80.127	80.3091	80.4039	80.8747
Female	CALIFORNIA	GLENN	78.4631	78.0534	77.9896	78.3161	78.1929	78.3124	78.5492	78.7504	78.9132	78.7886	78.7604	78.772	78.8701	78.8877	78.6862	78.5419	78.6428	78.7872	78.9706	79.0504	78.8479	79.2247	79.6363	79.7617	79.768	79.9143
Female	CALIFORNIA	HUMBOLDT	76.1055	76.3533	76.5158	76.5112	76.6925	76.8131	77.3343	77.6122	77.8877	77.823	77.6189	77.8823	78.0449	77.9267	78.0449	78.0661	78.0072	77.9365	78.1389	78.5346	78.6773	78.85	78.8189	78.8705	78.8321	79.2224
Female	CALIFORNIA	IMPERIAL	78.7246	78.4522	78.6897	78.561	78.6227	78.8276	78.9122	79.3084	79.2923	79.368	79.5533	79.795	79.9859	80.1554	79.902	80.0738	80.4524	80.5166	80.735	81.1111	81.3749	81.6582	82.0554	82.4932	82.8337	82.8981
Female	CALIFORNIA	INYO	78.9493	78.9208	78.7892	78.7827	79.2827	79.4645	79.2755	79.8131	79.8097	80.0967	79.7344	79.4009	79.4497	79.6694	79.6565	79.7905	80.0465	80.1986	80.4115	80.7446	80.8255	80.7257	80.8031	81.1182	81.0736	81.2371
Female	CALIFORNIA	KERN	76.9119	76.8313	76.951	76.8569	76.9451	77.2205	77.5652	77.7569	77.7885	77.7535	77.6035	77.684	77.7902	78.0234	77.8736	77.7501	77.6183	77.4593	77.251	77.5364	77.7822	78.2411	78.6932	78.957	78.9466	79.5292
Female	CALIFORNIA	KINGS	77.0028	77.6373	77.6118	77.3617	77.1857	77.4951	77.3324	77.3167	77.5174	77.6361	77.6627	77.74	77.9998	77.8254	77.918	77.8985	78.3931	78.6561	78.7122	79.0114	78.9237	79.171	79.3446	79.4145	79.1339	79.5437
Female	CALIFORNIA	LAKE	77.232	77.1603	77.2754	76.8903	76.693	76.3516	76.9369	77.0708	77.3241	77.0464	76.9389	77.0775	77.3653	77.6146	77.8068	77.793	77.6891	77.6837	77.3787	77.6238	77.0127	77.1665	77.3768	77.5315	77.6095	78.001
Female	CALIFORNIA	LASSEN	77.8976	77.7109	77.7203	77.7514	77.656	77.8289	77.9751	78.3324	78.5467	78.5635	78.3369	78.3647	78.5904	78.5707	78.7447	78.6996	78.7903	78.5486	78.6997	78.7778	78.5362	78.1845	78.7766	78.674	78.8324	78.8428
Female	CALIFORNIA	LOS ANGELES	77.8447	78.006	78.0007	77.9628	78.1148	78.4214	78.7495	79.0231	79.0528	79.1813	79.5395	79.6575	79.7576	80.1301	80.1978	80.5755	80.807	80.8724	81.0988	81.3435	81.4167	81.6613	81.9689	82.3282	82.4761	83.0429
Female	CALIFORNIA	MADERA	79.0005	78.7255	78.7452	78.7676	78.9378	79.0981	79.0873	79.2836	79.3822	79.1786	79.0495	79.3336	79.7249	79.7085	79.4986	79.5474	79.6565	79.8809	79.8119	80.0871	80.6071	80.673	81.0169	80.9912	81.119	81.18
Female	CALIFORNIA	MARIN	78.7478	79.0533	79.3516	79.4011	79.6015	79.9249	80.2215	80.562	80.5006	80.6653	80.965	81.2036	81.4006	81.8631	81.9249	82.1661	82.3501	82.3411	82.5628	82.9972	83.4789	84.1085	84.3081	84.5717	84.6381	85.0191
Female	CALIFORNIA	MARIPOSA	78.6044	78.1245	78.2919	78.4154	78.5325	78.8547	79.0333	79.3412	79.4326	79.3768	79.5571	79.496	79.6995	79.678	79.7634	79.916	80.1921	80.3112	80.4328	80.9964	81.2477	81.4017	81.0358	80.8989	80.7209	80.5811
Female	CALIFORNIA	MENDOCINO	76.5623	76.9823	77.4164	77.5689	77.4365	77.5555	78.0384	78.414	78.2841	77.9995	78.2067	78.1922	78.3156	78.4389	78.4969	78.7208	78.5269	78.6211	78.6634	79.1865	79.1146	79.2335	79.7156	79.7508	79.4212	79.4751
Female	CALIFORNIA	MERCED	77.9675	77.6156	77.879	77.7908	77.7954	78.2387	78.4364	78.6705	78.749	78.739	78.7383	78.7751	78.709	78.8049	78.6539	78.802	78.971	79.1859	79.1239	79.5548	79.7572	79.8458	79.881	79.9272	80.0817	80.4145
Female	CALIFORNIA	MODOC	77.8976	77.7109	77.7203	77.7514	77.656	77.8289	77.9751	78.3324	78.5467	78.5635	78.3369	78.3647	78.5904	78.5707	78.7447	78.6996	78.7903	78.5486	78.6997	78.7778	78.5362	78.1845	78.7766	78.674	78.8324	78.8428
Female	CALIFORNIA	MONO	78.4806	78.5412	78.4133	78.649	79.1935	79.3208	79.6654	80.4052	80.2879	80.4783	80.4392	80.211	80.1582	80.1084	80.0452	80.2123	80.0913	80.1733	80.0415	80.4408	80.6149	80.7217	80.8173	81.0524	81.2603	81.2814
Female	CALIFORNIA	MONTEREY	78.286	78.4699	78.7318	78.8074	79.0907	79.2755	79.6372	79.9925	80.1137	80.1885	80.4973	80.5444	80.8056	80.7711	80.7829	80.7377	80.9402	81.2169	81.6013	81.7331	82.0733	82.5058	82.7431	82.8081	82.9316	83.2872
Female	CALIFORNIA	NAPA	78.8907	79.0602	79.3943	79.4927	79.6009	79.6204	79.8678	80.2482	80.0365	79.8513	80.0227	80.2205	80.4858	80.6833	80.8985	80.9365	80.8922	81.0272	81.0385	81.4344	81.4601	81.934	81.9473	82.167	82.2116	82.5224
Female	CALIFORNIA	NEVADA	80.3539	80.5168	80.4154	80.3898	80.526	80.3924	80.5954	80.9858	80.7236	81.0337	81.1875	81.203	81.2497	81.2878	81.3469	81.2743	81.0875	81.2172	81.2184	81.3773	81.3381	82.0205	82.4006	82.6046	82.8411	83.243
Female	CALIFORNIA	ORANGE	79.5176	79.6414	79.5901	79.4073	79.5686	79.8663	80.1365	80.4534	80.4738	80.4633	80.8046	80.8042	80.9371	81.2109	81.3163	81.4998	81.656	81.8581	82.0698	82.4303	82.732	82.8714	83.0198	83.0638	83.3715	83.8248
Female	CALIFORNIA	PLACER	78.7532	78.7798	78.7946	78.558	78.6972	79.0179	79.2373	79.6774	79.6264	79.7819	80.1518	80.2589	80.615	81.0313	81.1751	81.1755	81.0912	81.1996	81.3351	81.5641	81.8708	82.0601	82.3185	82.6101	82.8031	83.2116
Female	CALIFORNIA	PLUMAS	79.4758	79.0357	79.097	78.9527	78.9776	78.5735	78.3845	78.7758	78.7636	78.6535	79.1084	79.205	79.5071	79.4688	79.6605	79.5934	79.461	79.6789	79.7079	79.8583	79.6111	80.0214	80.4666	80.4989	80.2684	80.0106
Female	CALIFORNIA	RIVERSIDE	78.1202	78.0987	78.3295	78.1439	78.2391	78.7017	78.8882	79.0982	79.1554	79.0231	79.1394	79.2816	79.4054	79.6425	79.5493	79.7478	79.6945	79.8082	79.9577	80.1639	80.4168	80.7444	80.943	81.2111	81.4875	82.028
Female	CALIFORNIA	SACRAMENTO	77.9011	77.8035	77.7753	77.7842	77.9069	78.2846	78.5951	79.0072	79.1024	79.1597	79.0066	78.9591	79.0497	79.0851	79.0838	79.2808	79.1605	79.2569	79.4568	79.7397	79.9569	80.2523	80.5399	80.6143	80.8088	81.009
Female	CALIFORNIA	SAN BENITO	78.1967	78.2907	78.3473	78.389	78.7112	78.8178	78.9257	79.177	79.4171	79.5859	79.9423	80.2185	80.2979	80.6642	80.5064	80.5935	80.6481	80.872	81.1223	81.4524	81.7191	82.1315	81.9617	82.0823	82.1717	82.2289
Female	CALIFORNIA	SAN BERNARDINO	77.0814	76.9655	77.0498	77.0497	77.0892	77.5419	77.6689	77.9285	77.9695	77.9748	77.8365	78.0413	78.098	78.2058	78.2679	78.24	78.3051	78.3298	78.3792	78.6383	78.7501	79.0823	79.4339	79.6952	79.9862	80.4232
Female	CALIFORNIA	SAN DIEGO	78.7222	78.9266	79.0403	79.1625	79.3654	79.6114	79.6359	79.8551	79.8869	79.9286	80.1632	80.2695	80.3497	80.5688	80.636	80.6021	80.5718	80.7873	81.0296	81.2841	81.4955	81.7614	82.0063	82.3311	82.5193	82.8926
Female	CALIFORNIA	SAN FRANCISCO	78.333	78.6724	78.4021	78.4129	78.4455	78.8073	79.1083	79.4955	79.7522	79.8762	80.1178	80.3542	80.5598	81.0788	81.2606	81.624	81.6007	81.9463	82.0718	82.4998	82.8508	83.1693	83.2988	83.4972	83.7942	84.3794
Female	CALIFORNIA	SAN JOAQUIN	77.7764	77.9506	77.9021	77.8389	77.7246	77.9147	78.0399	78.2097	78.3311	78.4293	78.4054	78.3866	78.3551	78.5848	78.452	78.6887	78.6005	78.6423	78.9794	79.2456	79.5038	79.7536	79.9628	79.9075	80.1483	80.4675
Female	CALIFORNIA	SAN LUIS OBISPO	79.5336	79.791	79.6187	79.4053	79.6218	79.693	79.894	80.2377	80.275	80.4141	80.6078	80.8575	81.1214	81.4516	81.327	81.4344	81.5154	81.5545	81.6379	81.9102	82.0501	82.0571	81.9785	82.0556	82.1447	82.399
Female	CALIFORNIA	SAN MATEO	79.1652	79.0543	79.3298	79.5018	79.8386	80.0497	80.1929	80.5798	80.6644	80.9137	80.9591	81.1385	81.2631	81.3949	81.6368	81.9228	82.2204	82.373	82.7553	83.0369	83.2596	83.6211	83.9277	83.9711	84.0978	84.2954
Female	CALIFORNIA	SANTA BARBARA	79.6713	79.8346	80.0062	80.1081	80.4063	80.5346	80.6137	80.8657	80.7103	80.5666	80.6492	80.8648	81.1463	81.5571	81.3963	81.509	81.6992	81.592	81.6463	81.98	82.3445	82.6532	82.7461	82.8506	83.0308	83.6469
Female	CALIFORNIA	SANTA CLARA	79.3295	79.5402	79.6182	79.5179	79.8058	80.156	80.4094	80.7543	80.803	80.8217	80.9519	80.9951	81.2474	81.3747	81.5269	82.1083	82.3264	82.3929	82.7281	82.9863	83.2199	83.342	83.5814	83.8876	83.9905	84.545
Female	CALIFORNIA	SANTA CRUZ	78.773	79.172	79.1152	79.1656	79.5352	79.7059	79.7873	79.9607	79.8925	79.9605	80.104	80.2388	80.5728	80.8389	81.0105	81.124	80.9823	81.1391	81.0082	81.4145	81.4436	82.2422	82.6014	82.494	82.5147	83.0389
Female	CALIFORNIA	SHASTA	76.6191	76.5139	76.4467	76.4179	76.7406	77.2206	77.6158	77.8763	77.9333	77.8551	77.7303	77.7411	77.8306	78.2084	78.359	78.4423	78.424	78.1041	78.1644	78.2286	78.2989	78.3645	78.5908	78.5924	78.8069	79.026
Female	CALIFORNIA	SIERRA	79.4758	79.0357	79.097	78.9527	78.9776	78.5735	78.3845	78.7758	78.7636	78.6535	79.1084	79.205	79.5071	79.4688	79.6605	79.5934	79.461	79.6789	79.7079	79.8583	79.6111	80.0214	80.4666	80.4989	80.2684	80.0106
Female	CALIFORNIA	SISKIYOU	78.7124	78.2993	78.3439	78.4861	78.7254	78.7152	78.7887	78.9683	78.9171	78.9167	78.8451	78.6279	78.7173	79.0744	78.874	79.003	79.0541	79.0107	78.7343	79.0749	78.7781	78.8455	78.9754	79.4466	79.2639	79.2263
Female	CALIFORNIA	SOLANO	77.1986	77.445	77.4672	77.3918	77.3166	77.59	77.8043	78.0513	78.2797	78.5294	78.7696	78.7647	78.9761	79.2673	79.5316	79.6452	79.7723	79.7867	79.6886	80.1635	80.2864	80.3447	80.6442	80.8253	80.8632	80.855
Female	CALIFORNIA	SONOMA	79.0889	79.3486	79.1345	79.2031	79.17	79.2005	79.3056	79.547	79.5512	79.6828	79.8582	79.8783	80.0246	80.2465	80.2713	80.4558	80.6371	80.7477	81.0408	81.447	81.6836	81.877	82.0171	82.0918	81.9648	81.9702
Female	CALIFORNIA	STANISLAUS	77.6823	77.6741	77.5606	77.5546	77.672	78.2061	78.3901	78.3828	78.4654	78.4097	78.1935	78.1315	78.0889	78.1348	77.9353	78.2436	78.1021	77.97	78.2663	78.6155	78.8674	79.1525	79.5291	79.7964	80.2032	80.4812
Female	CALIFORNIA	SUTTER	77.9644	78.1845	78.3854	78.0397	77.9664	78.1401	78.3294	78.6484	78.604	78.6795	78.5502	78.6431	78.7119	78.6112	78.5708	78.3851	78.6521	78.3981	78.5857	79.2782	79.5811	79.7715	80.0433	80.1917	80.0995	79.7704
Female	CALIFORNIA	TEHAMA	77.766	77.2822	77.4598	77.4609	77.4621	77.2621	77.5197	77.9562	78.114	78.0242	77.6447	78.0341	78.3248	78.4607	78.2779	78.2741	78.2428	78.3442	78.6428	78.7542	78.842	79.302	78.9643	79.1	79.1318	79.4778
Female	CALIFORNIA	TRINITY	78.7124	78.2993	78.3439	78.4861	78.7254	78.7152	78.7887	78.9683	78.9171	78.9167	78.8451	78.6279	78.7173	79.0744	78.874	79.003	79.0541	79.0107	78.7343	79.0749	78.7781	78.8455	78.9754	79.4466	79.2639	79.2263
Female	CALIFORNIA	TULARE	78.0691	77.8037	77.9292	77.8198	77.6259	77.7515	77.7582	78.0032	78.1625	78.1942	78.1585	78.1448	78.3031	78.3788	78.5569	78.6842	78.7674	78.675	78.8244	79.1377	79.0499	78.9805	79.4583	79.5783	79.7233	80.3355
Female	CALIFORNIA	TUOLUMNE	78.4806	78.5412	78.4133	78.649	79.1935	79.3208	79.6654	80.4052	80.2879	80.4783	80.4392	80.211	80.1582	80.1084	80.0452	80.2123	80.0913	80.1733	80.0415	80.4408	80.6149	80.7217	80.8173	81.0524	81.2603	81.2814
Female	CALIFORNIA	VENTURA	79.7089	79.7233	79.75	79.7406	79.9345	80.0876	80.1426	80.4911	80.5146	80.5358	80.6921	80.5526	80.6102	80.5444	80.6769	80.7116	80.9705	81.1372	81.3869	81.6646	82.0001	82.3999	82.4558	82.3731	82.3309	82.8665
Female	CALIFORNIA	YOLO	77.6834	77.3461	77.8671	78.059	78.2095	78.3883	78.5233	78.8449	78.6908	78.6195	78.5793	78.5062	78.7144	78.9399	79.3161	79.5996	79.7132	79.905	80.1687	80.539	80.9184	81.28	81.3649	81.5412	81.7473	82.0641
Female	CALIFORNIA	YUBA	76.1904	76.3985	76.419	76.3234	76.7014	76.5399	76.5934	76.8855	77.0783	76.9976	76.8422	76.8381	77.0432	76.9353	76.5068	76.4083	76.4284	76.2112	76.5817	77.2703	77.6893	78.0094	77.8809	78.1612	78.3441	78.5159
Female	COLORADO	ADAMS	79.3623	79.4813	79.5954	79.5295	79.7439	79.7846	79.9236	80.1947	80.1326	80.1699	80.3066	80.1755	80.3732	80.1776	80.1474	80.4799	80.2672	80.2738	80.2527	80.6367	80.959	81.217	81.4595	81.5546	81.7267	82.0052
Female	COLORADO	ALAMOSA	79.163	79.004	78.8937	79.0751	79.1191	79.19	79.2674	79.3815	79.4467	79.2758	79.0809	79.1013	79.3042	79.4032	79.4525	79.8392	80.2001	80.2241	79.847	80.0868	80.0382	80.1657	80.3253	80.4884	80.8029	80.3988
Female	COLORADO	ARAPAHOE	79.5378	79.7107	79.9964	80.0904	80.3828	80.5223	80.4727	80.8736	80.6378	80.5872	80.8079	80.6119	80.7194	80.5091	80.6564	80.5764	80.4599	80.6361	80.6835	80.9586	81.3451	81.5092	81.7691	81.8786	81.7954	82.1198
Female	COLORADO	ARCHULETA	79.7525	79.1209	78.9197	78.9255	79.3258	79.4991	79.4575	79.9594	79.7799	80.3033	80.0476	80.0035	80.0352	80.2788	80.3593	80.4563	80.3507	81.2291	81.1964	81.5456	81.9011	82.3485	82.1146	82.1407	82.3105	81.3475
Female	COLORADO	BACA	78.9528	78.5054	78.5623	78.6395	78.9882	79.1148	79.2658	79.578	79.7163	79.9368	79.7519	79.9458	80.1994	80.1397	79.632	79.6364	79.5416	79.1791	78.8789	79.23	79.3472	79.0114	79.2139	79.3704	79.2963	78.9912
Female	COLORADO	BENT	78.9528	78.5054	78.5623	78.6395	78.9882	79.1148	79.2658	79.578	79.7163	79.9368	79.7519	79.9458	80.1994	80.1397	79.632	79.6364	79.5416	79.1791	78.8789	79.23	79.3472	79.0114	79.2139	79.3704	79.2963	78.9912
Female	COLORADO	BOULDER	79.3623	79.4813	79.5954	79.5295	79.7439	79.7846	79.9236	80.1947	80.1326	80.1699	80.3066	80.1755	80.3732	80.1776	80.1474	80.4799	80.2672	80.2738	80.2527	80.6367	80.959	81.217	81.4595	81.5546	81.7267	82.0052
Female	COLORADO	BROOMFIELD	79.3623	79.4813	79.5954	79.5295	79.7439	79.7846	79.9236	80.1947	80.1326	80.1699	80.3066	80.1755	80.3732	80.1776	80.1474	80.4799	80.2672	80.2738	80.2527	80.6367	80.959	81.217	81.4595	81.5546	81.7267	82.0052
Female	COLORADO	CHAFFEE	78.9049	78.4102	78.6166	78.425	78.9759	79.1637	79.0867	79.4822	79.11	79.4039	79.7088	79.7285	79.7784	80.1115	80.4451	80.6867	80.445	80.7798	81.0954	81.2991	81.5927	81.5243	81.2116	81.6414	81.9757	82.1504
Female	COLORADO	CHEYENNE	78.8224	78.9827	79.0627	79.2342	79.4936	79.5141	79.5102	79.5201	79.2825	79.1082	78.9191	78.6701	78.9422	78.8987	79.1387	79.1852	79.3571	79.1749	79.1334	79.5986	79.6752	79.6957	80.0297	79.6055	79.5767	79.4787
Female	COLORADO	CLEAR CREEK	78.5242	79.0019	79.2901	79.4828	79.5609	79.6902	79.8403	80.0928	79.5166	79.5801	79.4126	79.1847	79.3884	79.5689	79.7398	79.9321	79.9459	80.0696	80.3413	80.9234	81.4933	81.8617	82.4962	82.7868	83.0777	83.2921
Female	COLORADO	CONEJOS	79.7525	79.1209	78.9197	78.9255	79.3258	79.4991	79.4575	79.9594	79.7799	80.3033	80.0476	80.0035	80.0352	80.2788	80.3593	80.4563	80.3507	81.2291	81.1964	81.5456	81.9011	82.3485	82.1146	82.1407	82.3105	81.3475
Female	COLORADO	COSTILLA	79.163	79.004	78.8937	79.0751	79.1191	79.19	79.2674	79.3815	79.4467	79.2758	79.0809	79.1013	79.3042	79.4032	79.4525	79.8392	80.2001	80.2241	79.847	80.0868	80.0382	80.1657	80.3253	80.4884	80.8029	80.3988
Female	COLORADO	CROWLEY	78.2594	78.4196	78.5405	78.3834	78.5798	78.6353	78.549	78.8558	78.8107	78.8713	78.7606	78.8128	78.9789	78.9276	79.0125	78.9599	78.9965	78.8098	78.6838	78.8838	79.1339	79.2622	79.509	79.1351	79.2237	79.2841
Female	COLORADO	CUSTER	78.4459	78.2274	78.5473	78.5744	78.6203	78.6766	78.9108	79.1841	79.1159	78.936	78.9446	78.7445	78.835	79.1872	79.0695	78.9835	78.9372	79.1568	78.878	79.1866	79.2312	79.3825	79.7712	80.1229	80.2301	79.8722
Female	COLORADO	DELTA	79.9463	79.5364	79.5353	79.6324	79.4814	79.7189	79.9225	80.4419	80.354	80.5648	80.2966	80.1841	80.1923	80.088	79.9749	80.1923	80.03	80.2801	80.3024	80.7892	80.8939	81.0263	81.0732	81.0126	81.1299	81.0793
Female	COLORADO	DENVER	77.9055	78.0717	78.2167	78.1554	78.3758	78.495	78.4017	78.5937	78.4911	78.3026	78.2124	78.2481	78.3213	78.4539	78.5064	78.7773	79.2093	79.1803	79.3172	79.5985	79.7869	80.1337	80.1325	80.1642	80.0671	80.4774
Female	COLORADO	DOLORES	80.4132	80.082	79.5765	79.7124	79.6734	79.6209	79.6227	79.7306	79.547	79.5276	79.4095	79.1979	79.2546	79.418	79.319	79.1812	78.8046	79.1547	79.3962	79.7378	80.1738	80.1671	80.3479	80.695	80.2713	80.3394
Female	COLORADO	DOUGLAS	78.4224	79.5532	80.0407	79.9906	80.2126	80.3964	80.4172	80.4953	80.1105	80.3168	81.0189	80.9241	81.0859	81.4004	81.7244	81.9577	81.8585	82.2688	82.4953	82.8605	83.0492	83.2726	83.5655	83.9699	84.0792	84.1715
Female	COLORADO	EAGLE	79.4267	79.5532	79.7994	79.912	80.2441	80.0878	80.169	80.7321	80.4081	80.9235	80.6386	80.7231	80.8511	80.9482	80.9883	81.4071	81.4105	82.1819	82.1367	82.3503	83.1678	83.3429	83.0759	83.3502	83.3178	83.3879
Female	COLORADO	EL PASO	79.4068	79.2272	79.1565	79.1122	79.2629	79.2385	79.0285	79.506	79.5814	79.5896	79.8218	79.7794	79.8493	80.002	79.8887	79.8718	79.7629	80.025	79.924	80.2228	80.4433	80.2447	80.7149	80.9429	80.9643	81.4863
Female	COLORADO	ELBERT	79.0508	79.1593	79.4347	79.4814	79.6599	79.8122	79.7698	80.1802	79.7664	80.2296	80.3333	80.1212	80.4073	80.48	80.6951	80.8083	80.3753	80.5915	80.5838	80.9575	81.176	80.7347	81.3724	81.5502	81.6579	81.8485
Female	COLORADO	FREMONT	78.4459	78.2274	78.5473	78.5744	78.6203	78.6766	78.9108	79.1841	79.1159	78.936	78.9446	78.7445	78.835	79.1872	79.0695	78.9835	78.9372	79.1568	78.878	79.1866	79.2312	79.3825	79.7712	80.1229	80.2301	79.8722
Female	COLORADO	GARFIELD	79.8196	79.3171	79.2203	79.2287	79.2486	79.1982	79.5006	79.9219	79.6349	80.3469	79.9156	79.914	79.9906	80.0713	80.2686	80.1372	80.1289	80.348	80.5804	80.9315	81.2792	81.7354	82.0939	82.7976	82.5816	82.931
Female	COLORADO	GILPIN	79.9363	79.7542	79.8446	79.761	80.006	80.1155	80.1404	80.6973	80.2663	80.7994	80.828	80.7108	80.8717	81.0542	81.1191	81.1464	80.9822	80.9756	80.7546	80.993	80.7293	80.6674	80.9122	81.0424	81.202	81.5541
Female	COLORADO	GRAND	78.5242	79.0019	79.2901	79.4828	79.5609	79.6902	79.8403	80.0928	79.5166	79.5801	79.4126	79.1847	79.3884	79.5689	79.7398	79.9321	79.9459	80.0696	80.3413	80.9234	81.4933	81.8617	82.4962	82.7868	83.0777	83.2921
Female	COLORADO	GUNNISON	78.0514	78.5419	78.9414	79.0403	79.1539	79.5755	79.9033	80.5751	80.3889	81.0628	81.0123	80.9807	81.3153	81.6696	81.9693	82.1818	81.9318	82.4129	82.3833	82.5914	83.1388	83.5893	83.9747	84.2576	84.1405	84.3269
Female	COLORADO	HINSDALE	79.7601	79.7909	79.6826	79.7232	79.8784	79.7799	79.725	79.8983	79.8908	79.942	80.0426	80.1744	80.3777	80.557	80.3683	80.3678	80.1583	80.7011	80.3031	80.2789	80.3629	80.3168	80.4948	80.5317	80.6516	80.415
Female	COLORADO	HUERFANO	79.163	79.004	78.8937	79.0751	79.1191	79.19	79.2674	79.3815	79.4467	79.2758	79.0809	79.1013	79.3042	79.4032	79.4525	79.8392	80.2001	80.2241	79.847	80.0868	80.0382	80.1657	80.3253	80.4884	80.8029	80.3988
Female	COLORADO	JACKSON	78.2824	78.9891	78.8194	78.977	79.1268	79.259	79.3726	79.8069	79.7474	79.5922	80.1487	80.0756	80.2731	80.3568	80.6555	80.8352	80.399	80.7592	81.0342	81.865	82.3188	82.7574	82.8726	83.2284	83.2048	83.2653
Female	COLORADO	JEFFERSON	79.3623	79.4813	79.5954	79.5295	79.7439	79.7846	79.9236	80.1947	80.1326	80.1699	80.3066	80.1755	80.3732	80.1776	80.1474	80.4799	80.2672	80.2738	80.2527	80.6367	80.959	81.217	81.4595	81.5546	81.7267	82.0052
Female	COLORADO	KIOWA	78.8224	78.9827	79.0627	79.2342	79.4936	79.5141	79.5102	79.5201	79.2825	79.1082	78.9191	78.6701	78.9422	78.8987	79.1387	79.1852	79.3571	79.1749	79.1334	79.5986	79.6752	79.6957	80.0297	79.6055	79.5767	79.4787
Female	COLORADO	KIT CARSON	80.2855	80.3362	80.528	80.5047	81.0279	80.8343	80.7465	81.0108	80.6463	81.1479	80.5059	80.4092	80.3189	80.4229	80.1106	79.9428	79.748	79.6602	79.4415	79.3738	79.2542	79.3007	80.194	80.4013	80.0732	80.8188
Female	COLORADO	LA PLATA	79.6594	79.6493	79.6166	79.6996	79.7476	79.9245	79.9639	80.3384	80.1171	80.2034	80.5803	80.5494	80.8653	80.7657	81.099	81.0965	81.0602	81.5461	81.6528	81.7442	81.7273	81.8244	82.0045	82.7048	82.5702	83.037
Female	COLORADO	LAKE	78.1524	78.4724	78.5385	78.6358	78.6524	78.9096	79.4287	79.8766	79.7527	80.199	80.0688	79.9032	79.9526	80.0576	80.1551	80.2129	80.175	80.5937	80.729	80.8621	81.4267	81.529	81.4271	81.5765	81.695	81.7272
Female	COLORADO	LARIMER	79.563	79.4753	80.0309	80.3436	80.4434	80.5574	80.5977	81.0653	80.9598	80.8503	80.9811	80.9241	81.1445	81.232	81.1439	81.1892	81.3085	81.5217	81.7613	81.9883	82.4971	82.975	83.0766	83.1515	82.8632	82.7025
Female	COLORADO	LAS ANIMAS	78.7178	78.4069	78.3365	78.5057	79.0777	79.2289	79.2356	79.7661	79.7992	79.9222	79.6638	79.5518	79.8392	80.185	80.0042	80.1004	80.1916	80.59	80.1903	80.0797	80.2296	80.1576	80.0254	79.5203	78.9584	78.8062
Female	COLORADO	LINCOLN	78.8224	78.9827	79.0627	79.2342	79.4936	79.5141	79.5102	79.5201	79.2825	79.1082	78.9191	78.6701	78.9422	78.8987	79.1387	79.1852	79.3571	79.1749	79.1334	79.5986	79.6752	79.6957	80.0297	79.6055	79.5767	79.4787
Female	COLORADO	LOGAN	79.6507	79.8167	79.8582	79.6345	79.8079	79.8873	79.9169	79.8186	79.6812	79.8236	80.0252	79.9924	79.9945	80.0002	80.0593	79.8301	79.5604	79.3215	79.0782	79.3595	79.4347	79.6264	80.3841	80.6069	80.6008	81.2031
Female	COLORADO	MESA	79.192	79.1187	79.0528	78.847	78.8983	79.1165	79.1281	79.4191	79.5894	79.625	79.7367	79.6972	79.7519	79.8623	79.817	79.9967	80.0169	80.0197	80.0872	80.2485	80.4646	80.3827	80.6549	80.9177	80.5659	81.0037
Female	COLORADO	MINERAL	79.7601	79.7909	79.6826	79.7232	79.8784	79.7799	79.725	79.8983	79.8908	79.942	80.0426	80.1744	80.3777	80.557	80.3683	80.3678	80.1583	80.7011	80.3031	80.2789	80.3629	80.3168	80.4948	80.5317	80.6516	80.415
Female	COLORADO	MOFFAT	79.3864	79.2428	78.9525	78.825	78.737	78.8247	78.8832	78.852	78.6955	78.991	78.8719	78.7898	78.76	78.8627	79.0501	78.9802	79.052	79.407	79.5709	79.76	79.9649	80.2895	79.7095	80.2135	79.9397	80.5739
Female	COLORADO	MONTEZUMA	80.4132	80.082	79.5765	79.7124	79.6734	79.6209	79.6227	79.7306	79.547	79.5276	79.4095	79.1979	79.2546	79.418	79.319	79.1812	78.8046	79.1547	79.3962	79.7378	80.1738	80.1671	80.3479	80.695	80.2713	80.3394
Female	COLORADO	MONTROSE	79.1552	79.3542	79.4954	79.3929	79.5776	79.8975	79.9426	80.1334	79.9801	79.653	79.882	79.7492	80.0647	79.8611	79.9335	80.0626	79.9197	80.1108	80.1742	80.4993	81.156	80.9528	81.0395	81.5674	80.8066	80.9922
Female	COLORADO	MORGAN	78.2201	78.2592	78.1533	78.3357	78.6542	78.7628	78.9184	79.2021	79.0386	79.2354	79.0302	79.2271	79.5928	79.6012	79.3619	79.2592	79.4123	79.3283	79.6415	79.8417	80.3646	80.2233	80.29	80.519	80.2763	79.9383
Female	COLORADO	OTERO	78.8224	78.9827	79.0627	79.2342	79.4936	79.5141	79.5102	79.5201	79.2825	79.1082	78.9191	78.6701	78.9422	78.8987	79.1387	79.1852	79.3571	79.1749	79.1334	79.5986	79.6752	79.6957	80.0297	79.6055	79.5767	79.4787
Female	COLORADO	OURAY	79.7601	79.7909	79.6826	79.7232	79.8784	79.7799	79.725	79.8983	79.8908	79.942	80.0426	80.1744	80.3777	80.557	80.3683	80.3678	80.1583	80.7011	80.3031	80.2789	80.3629	80.3168	80.4948	80.5317	80.6516	80.415
Female	COLORADO	PARK	78.1524	78.4724	78.5385	78.6358	78.6524	78.9096	79.4287	79.8766	79.7527	80.199	80.0688	79.9032	79.9526	80.0576	80.1551	80.2129	80.175	80.5937	80.729	80.8621	81.4267	81.529	81.4271	81.5765	81.695	81.7272
Female	COLORADO	PHILLIPS	79.6507	79.8167	79.8582	79.6345	79.8079	79.8873	79.9169	79.8186	79.6812	79.8236	80.0252	79.9924	79.9945	80.0002	80.0593	79.8301	79.5604	79.3215	79.0782	79.3595	79.4347	79.6264	80.3841	80.6069	80.6008	81.2031
Female	COLORADO	PITKIN	78.0514	78.5419	78.9414	79.0403	79.1539	79.5755	79.9033	80.5751	80.3889	81.0628	81.0123	80.9807	81.3153	81.6696	81.9693	82.1818	81.9318	82.4129	82.3833	82.5914	83.1388	83.5893	83.9747	84.2576	84.1405	84.3269
Female	COLORADO	PROWERS	78.9528	78.5054	78.5623	78.6395	78.9882	79.1148	79.2658	79.578	79.7163	79.9368	79.7519	79.9458	80.1994	80.1397	79.632	79.6364	79.5416	79.1791	78.8789	79.23	79.3472	79.0114	79.2139	79.3704	79.2963	78.9912
Female	COLORADO	PUEBLO	78.2594	78.4196	78.5405	78.3834	78.5798	78.6353	78.549	78.8558	78.8107	78.8713	78.7606	78.8128	78.9789	78.9276	79.0125	78.9599	78.9965	78.8098	78.6838	78.8838	79.1339	79.2622	79.509	79.1351	79.2237	79.2841
Female	COLORADO	RIO BLANCO	79.3864	79.2428	78.9525	78.825	78.737	78.8247	78.8832	78.852	78.6955	78.991	78.8719	78.7898	78.76	78.8627	79.0501	78.9802	79.052	79.407	79.5709	79.76	79.9649	80.2895	79.7095	80.2135	79.9397	80.5739
Female	COLORADO	RIO GRANDE	79.7601	79.7909	79.6826	79.7232	79.8784	79.7799	79.725	79.8983	79.8908	79.942	80.0426	80.1744	80.3777	80.557	80.3683	80.3678	80.1583	80.7011	80.3031	80.2789	80.3629	80.3168	80.4948	80.5317	80.6516	80.415
Female	COLORADO	ROUTT	78.2824	78.9891	78.8194	78.977	79.1268	79.259	79.3726	79.8069	79.7474	79.5922	80.1487	80.0756	80.2731	80.3568	80.6555	80.8352	80.399	80.7592	81.0342	81.865	82.3188	82.7574	82.8726	83.2284	83.2048	83.2653
Female	COLORADO	SAGUACHE	78.4459	78.2274	78.5473	78.5744	78.6203	78.6766	78.9108	79.1841	79.1159	78.936	78.9446	78.7445	78.835	79.1872	79.0695	78.9835	78.9372	79.1568	78.878	79.1866	79.2312	79.3825	79.7712	80.1229	80.2301	79.8722
Female	COLORADO	SAN JUAN	80.4132	80.082	79.5765	79.7124	79.6734	79.6209	79.6227	79.7306	79.547	79.5276	79.4095	79.1979	79.2546	79.418	79.319	79.1812	78.8046	79.1547	79.3962	79.7378	80.1738	80.1671	80.3479	80.695	80.2713	80.3394
Female	COLORADO	SAN MIGUEL	80.4132	80.082	79.5765	79.7124	79.6734	79.6209	79.6227	79.7306	79.547	79.5276	79.4095	79.1979	79.2546	79.418	79.319	79.1812	78.8046	79.1547	79.3962	79.7378	80.1738	80.1671	80.3479	80.695	80.2713	80.3394
Female	COLORADO	SEDGWICK	79.6507	79.8167	79.8582	79.6345	79.8079	79.8873	79.9169	79.8186	79.6812	79.8236	80.0252	79.9924	79.9945	80.0002	80.0593	79.8301	79.5604	79.3215	79.0782	79.3595	79.4347	79.6264	80.3841	80.6069	80.6008	81.2031
Female	COLORADO	SUMMIT	79.4126	79.7091	79.8474	80.0309	80.14	80.1385	80.2643	80.8061	80.3408	81.0292	80.9418	80.8142	80.8798	80.8953	81.1248	81.5526	81.1719	81.7237	81.59	81.8661	82.6365	82.935	82.9244	83.2794	83.3304	83.4294
Female	COLORADO	TELLER	77.4791	77.8666	77.9472	78.1697	78.1904	78.6137	78.7246	79.3903	79.1415	79.2126	79.9457	79.9401	80.1899	80.3425	80.5614	80.6031	80.3912	80.4931	80.2153	80.5154	80.5816	80.8053	81.2318	81.453	81.7881	82.5026
Female	COLORADO	WASHINGTON	78.2201	78.2592	78.1533	78.3357	78.6542	78.7628	78.9184	79.2021	79.0386	79.2354	79.0302	79.2271	79.5928	79.6012	79.3619	79.2592	79.4123	79.3283	79.6415	79.8417	80.3646	80.2233	80.29	80.519	80.2763	79.9383
Female	COLORADO	WELD	79.3623	79.4813	79.5954	79.5295	79.7439	79.7846	79.9236	80.1947	80.1326	80.1699	80.3066	80.1755	80.3732	80.1776	80.1474	80.4799	80.2672	80.2738	80.2527	80.6367	80.959	81.217	81.4595	81.5546	81.7267	82.0052
Female	COLORADO	YUMA	80.2855	80.3362	80.528	80.5047	81.0279	80.8343	80.7465	81.0108	80.6463	81.1479	80.5059	80.4092	80.3189	80.4229	80.1106	79.9428	79.748	79.6602	79.4415	79.3738	79.2542	79.3007	80.194	80.4013	80.0732	80.8188
Female	CONNECTICUT	FAIRFIELD	78.6884	78.8505	79.0211	79.0407	79.4059	79.6503	79.8489	80.1662	80.0547	80.0659	80.1904	80.3944	80.7417	81.0931	81.1939	81.3985	81.4554	81.5693	81.8471	82.2684	82.5366	82.8582	83.1264	83.2698	83.2678	83.7458
Female	CONNECTICUT	HARTFORD	78.9574	79.0091	79.3717	79.3879	79.6045	79.6652	79.6159	79.9789	79.775	79.5005	79.6009	79.469	79.5439	79.632	79.939	80.2509	80.5815	80.7993	81.1404	81.2562	81.4131	81.3781	81.5145	81.833	81.9022	82.32
Female	CONNECTICUT	LITCHFIELD	78.982	79.1823	79.6112	79.6133	80.1029	80.4885	80.6458	80.9304	80.8617	80.7281	80.7844	80.6385	80.6788	80.8714	80.8989	81.0603	81.1553	81.295	81.5476	81.6663	82.2582	82.2909	82.2213	82.5497	82.1398	82.3806
Female	CONNECTICUT	MIDDLESEX	79.2929	79.4828	79.5404	79.6146	79.8257	80.1317	80.0915	80.3024	80.1698	80.1976	80.0642	79.903	80.035	80.2574	80.6596	80.8338	81.0301	81.2486	81.6802	82.0741	82.4927	82.6892	82.7179	82.7965	82.5342	82.6617
Female	CONNECTICUT	NEW HAVEN	78.4955	78.563	78.8067	78.8316	79.0655	79.3615	79.5399	79.7622	79.6009	79.4602	79.4759	79.5168	79.6664	79.8371	80.032	80.1157	80.2451	80.4596	80.6456	80.7877	80.8667	80.9296	81.2453	81.4953	81.6165	81.9664
Female	CONNECTICUT	NEW LONDON	78.2755	78.3026	78.3195	78.4848	78.5554	78.8524	79.2164	79.7194	79.9978	80.3742	80.7896	80.8585	81.053	81.1151	80.8781	80.5266	80.2635	80.0182	80.0571	80.3679	80.5472	80.9176	81.3071	81.408	81.4448	81.6056
Female	CONNECTICUT	TOLLAND	78.5356	78.9408	79.3296	79.3453	79.6948	79.6577	79.853	80.0705	79.9941	79.9582	79.7553	79.8071	79.93	79.8612	80.2897	80.6601	80.9167	81.0578	81.5156	81.744	82.2493	82.2234	82.418	82.3271	82.0036	81.5719
Female	CONNECTICUT	WINDHAM	78.1033	78.3418	78.5619	78.6309	79.0329	79.543	79.4431	79.617	79.4834	79.3263	78.876	78.8351	79.0388	79.0682	79.0424	79.1683	79.1955	79.3147	79.3432	79.4974	79.8068	80.2177	80.6072	80.9343	80.9352	80.9205
Female	DELAWARE	KENT	76.1141	76.4062	76.2805	76.5427	76.4513	76.8375	77.3582	77.5631	77.7047	77.7737	77.9235	77.8996	77.8542	77.9818	77.9067	77.945	77.7832	77.8785	78.3043	78.454	78.2644	78.5689	79.084	79.1854	79.2158	79.6277
Female	DELAWARE	NEW CASTLE	77.038	77.2057	77.3669	77.2697	77.3023	77.5897	77.7768	78.1946	78.2563	78.4598	78.5246	78.3991	78.4877	78.6103	78.9295	78.829	78.6289	78.8425	79.1422	79.5357	79.4886	79.7505	80.0753	80.0263	80.1229	80.4699
Female	DELAWARE	SUSSEX	76.4605	76.5681	77.0275	76.9607	76.8225	76.9621	77.0901	77.1633	77.3885	77.6318	77.969	78.2061	78.4624	78.8083	78.7039	78.6989	78.7674	78.9781	79.2651	79.5138	79.6539	80.0676	80.521	80.4553	80.4148	80.6103
Female	DISTRICT OF COLUMBIA	DISTRICT OF COLUMBIA	73.998	73.6517	73.3865	73.0932	72.9196	73.1811	73.6432	73.8981	74.1215	74.0455	74.0822	74.5231	74.9232	75.374	75.7827	76.1682	76.4766	76.6713	76.9419	77.1506	77.0258	77.0862	77.3763	77.8791	78.4189	79.1351
Female	FLORIDA	ALACHUA	77.1184	77.078	77.5677	77.5547	77.7272	77.933	78.1112	78.5912	78.5287	78.4749	78.4295	78.5797	78.5577	78.6169	78.7684	78.8988	78.844	79.0277	78.8764	79.2877	79.2721	79.4483	79.898	80.0541	80.1257	80.6876
Female	FLORIDA	BAKER	76.7913	76.8577	76.8201	76.5104	76.1888	76.4637	76.3801	76.4974	76.4655	76.191	76.3366	76.2952	76.4944	76.2612	76.121	75.9333	75.8685	75.673	75.8663	76.5707	76.6828	76.7204	76.8638	76.6394	76.9553	77.2577
Female	FLORIDA	BAY	76.936	77.0016	77.1178	77.2319	77.3843	77.6435	77.7378	77.9871	77.9747	77.82	77.7383	77.5792	77.6581	77.7595	77.6496	77.4947	77.4838	77.6882	77.9373	78.2723	78.2635	78.67	78.9168	78.9842	78.9811	78.7543
Female	FLORIDA	BRADFORD	76.1726	75.7447	75.8346	75.6302	75.5473	75.7359	75.866	75.7943	76.2272	76.2309	76.3307	76.5144	76.7303	77.0392	76.828	76.9489	77.1288	76.8913	77.4301	77.4347	77.7163	77.682	77.6532	77.0653	76.4282	76.9481
Female	FLORIDA	BREVARD	78.8413	79.4458	79.3577	79.4118	79.638	79.4794	79.6831	79.8185	79.8296	79.9304	80.2156	80.4022	80.4064	80.6223	80.3623	80.1408	79.9681	79.7826	79.8611	79.9165	79.9691	80.3371	80.4871	80.8024	80.8136	81.0291
Female	FLORIDA	BROWARD	78.7006	79.0745	79.1363	78.9884	79.1554	79.1136	79.0655	79.1319	79.0401	79.1072	79.4194	79.6613	80.06	80.5055	80.4313	80.5476	80.5164	80.5607	80.7231	80.8305	81.032	81.1737	81.3449	81.5636	81.6325	81.9263
Female	FLORIDA	CALHOUN	77.4257	77.0928	76.9934	76.8529	77.0758	77.1004	76.8434	76.8009	76.77	76.5388	76.4298	76.2542	76.8267	77.088	77.1833	77.3939	77.5542	77.7294	77.2913	77.1473	77.5619	77.3305	76.9082	77.1356	77.5133	77.3857
Female	FLORIDA	CHARLOTTE	80.316	80.4411	80.7633	80.6952	80.9852	81.1401	81.2184	81.6818	81.3838	81.5967	81.6293	81.8005	82.0066	82.0808	81.9127	81.8581	81.911	81.8912	81.89	81.9621	82.4379	82.4869	82.4671	82.6284	82.6078	82.5939
Female	FLORIDA	CITRUS	79.0221	79.0086	79.2259	79.0175	79.409	79.5651	79.7154	79.9904	79.9259	79.8107	79.7602	79.8111	79.8471	79.7612	79.4372	79.4917	79.066	79.1615	79.2309	79.2678	79.3987	79.7099	80.0681	79.9019	79.7379	80.0173
Female	FLORIDA	CLAY	77.5086	77.947	78.1057	77.6662	77.687	77.8449	77.7543	77.9333	78.0081	78.1234	78.1721	78.2201	78.337	78.4446	78.5379	78.226	78.0272	77.8192	78.1659	78.5839	78.7167	78.9112	79.2817	79.654	79.7479	80.1767
Female	FLORIDA	COLLIER	79.5544	79.5605	79.729	79.8681	80.1014	80.4624	80.7312	81.4904	81.582	81.8419	82.3242	82.2742	82.5233	82.8254	82.5266	82.8324	82.9831	83.3601	83.6062	83.7371	84.1303	84.3804	84.502	84.5737	84.1265	84.6173
Female	FLORIDA	COLUMBIA	77.1222	77.2747	77.4377	77.5009	77.4792	77.4046	77.4774	77.4537	77.3696	77.0262	77.1152	76.957	76.4884	76.1677	76.2247	75.9848	76.1056	75.8085	75.8865	76.3675	77.173	77.2746	77.4011	77.3404	77.0842	77.6995
Female	FLORIDA	DADE	78.2131	78.4559	78.6178	78.3874	78.67	78.6698	79.1538	79.5111	79.1712	79.3813	79.5259	79.6132	79.8968	80.3179	80.2127	80.5152	80.6215	80.9224	81.0931	81.4389	81.7359	82.012	82.2699	82.5369	82.8263	83.4492
Female	FLORIDA	DE SOTO	77.7427	77.6323	77.5855	77.5688	77.473	77.635	77.9219	78.2519	78.347	78.4593	78.3618	78.8353	79.0921	79.6473	79.4527	79.6442	79.824	79.8559	79.4531	79.467	80.179	80.2065	79.6627	79.8411	79.8542	79.3342
Female	FLORIDA	DIXIE	77.1316	77.3851	76.9989	77.0374	77.1249	77.028	77.1295	77.2967	77.5078	77.4082	77.2924	77.6141	77.6732	77.547	77.1903	77.006	76.7716	76.8879	76.9462	77.3284	77.8945	77.7548	77.8581	78.0972	77.7936	77.6074
Female	FLORIDA	DUVAL	75.4668	75.4163	75.7734	76.2838	76.468	76.6479	76.7511	77.049	77.0835	76.9571	76.736	76.9564	77.1323	77.0708	77.0224	76.9641	76.8424	76.9022	77.0495	77.2459	77.3274	77.7389	77.816	78.062	78.2065	78.6811
Female	FLORIDA	ESCAMBIA	77.3041	76.9188	77.271	77.1586	77.5069	77.82	77.8424	77.8832	78.003	77.8384	77.7757	77.7673	77.756	77.6678	77.6142	77.6612	77.3333	77.2964	77.276	77.4849	77.8646	77.8684	77.9598	77.9676	77.9228	78.3801
Female	FLORIDA	FLAGLER	79.3589	79.4567	79.775	79.7178	80.1222	80.4104	80.6018	81.1037	80.9109	81.5629	81.3979	81.2574	81.2301	81.1575	80.9246	80.9833	80.9005	81.2816	81.241	81.698	82.5352	82.4054	82.0112	81.8395	81.5147	81.3468
Female	FLORIDA	FRANKLIN	77.0773	76.9275	76.9311	76.7619	76.6336	77.054	77.1389	77.5587	77.579	77.4591	77.1436	77.3164	77.0772	76.8768	76.6082	76.5713	76.8189	76.4708	76.6986	77.5173	78.252	78.4064	78.6276	78.0784	78.2054	77.8999
Female	FLORIDA	GADSDEN	76.4829	76.3727	75.7793	75.5329	75.5426	75.6627	75.6108	75.6914	75.8192	75.5292	75.7752	76.2132	76.3749	76.3867	76.5004	76.3817	76.396	76.4244	76.2871	76.547	77.2125	77.1664	77.3285	77.3607	77.3641	77.4944
Female	FLORIDA	GILCHRIST	77.1316	77.3851	76.9989	77.0374	77.1249	77.028	77.1295	77.2967	77.5078	77.4082	77.2924	77.6141	77.6732	77.547	77.1903	77.006	76.7716	76.8879	76.9462	77.3284	77.8945	77.7548	77.8581	78.0972	77.7936	77.6074
Female	FLORIDA	GLADES	77.7427	77.6323	77.5855	77.5688	77.473	77.635	77.9219	78.2519	78.347	78.4593	78.3618	78.8353	79.0921	79.6473	79.4527	79.6442	79.824	79.8559	79.4531	79.467	80.179	80.2065	79.6627	79.8411	79.8542	79.3342
Female	FLORIDA	GULF	77.4257	77.0928	76.9934	76.8529	77.0758	77.1004	76.8434	76.8009	76.77	76.5388	76.4298	76.2542	76.8267	77.088	77.1833	77.3939	77.5542	77.7294	77.2913	77.1473	77.5619	77.3305	76.9082	77.1356	77.5133	77.3857
Female	FLORIDA	HAMILTON	76.3305	76.0225	76.3101	75.8566	76.3481	76.5552	76.5028	76.494	76.3832	76.5013	76.3472	76.6353	76.524	76.5399	76.2677	76.1435	76.1592	75.9981	76.0108	76.2859	76.2459	76.2263	76.3045	76.7147	76.7211	76.776
Female	FLORIDA	HARDEE	78.0674	77.8792	78.0199	78.0308	77.9653	77.7848	78.1436	78.8023	78.9554	79.2369	79.2058	79.5471	79.5079	79.5876	79.0076	78.9609	78.5128	78.7601	78.8752	78.6965	78.996	79.1226	78.7434	78.4971	78.311	78.2857
Female	FLORIDA	HENDRY	76.0385	76.2252	76.2905	75.8163	76.1333	76.6203	76.5753	76.7686	77.3428	76.8756	76.7333	77.0985	77.2635	77.2751	76.9385	76.7898	76.6068	76.4874	76.2251	76.3562	76.5157	77.1923	77.5758	77.4767	77.6628	78.0277
Female	FLORIDA	HERNANDO	79.5802	79.9189	80.0174	79.7396	79.8127	79.7124	79.9358	79.9813	79.7046	79.827	79.9362	79.9078	79.7467	79.9195	79.7366	79.7222	79.1681	79.1297	79.098	79.2498	79.6969	79.9617	80.0594	79.8675	79.8812	80.034
Female	FLORIDA	HIGHLANDS	78.5243	78.5155	78.8809	79.0968	79.4063	79.5497	79.76	80.2599	80.0733	80.0502	79.8631	80.1447	80.2644	80.6021	80.4098	80.6708	80.613	80.5464	80.4521	79.9058	80.0421	80.1537	80.1637	80.6562	80.7553	80.2721
Female	FLORIDA	HILLSBOROUGH	77.4612	77.5008	77.8588	77.8432	77.8962	77.8978	78.032	78.2228	78.1289	78.2019	78.2025	78.3329	78.5317	78.7252	78.6121	78.5979	78.6289	78.7714	79.0104	79.3019	79.6252	79.9767	80.1245	80.1621	80.0073	80.5099
Female	FLORIDA	HOLMES	78.1174	78.0906	77.9137	78.0088	78.251	77.8552	77.5851	77.5558	77.5418	77.0532	76.6227	76.5089	76.4113	76.5745	76.4907	76.6592	76.9996	76.731	77.1263	77.1885	77.434	77.3436	77.3235	77.2503	76.8554	76.4304
Female	FLORIDA	INDIAN RIVER	78.8088	78.6409	79.4373	79.4427	80.1121	80.2463	80.4668	81.125	80.9249	80.9416	81.0886	81.0676	81.3772	81.6704	81.312	81.5188	81.5249	81.2617	81.058	81.342	81.9299	82.2489	82.0331	82.4955	82.2496	82.8288
Female	FLORIDA	JACKSON	77.6231	77.7965	77.4087	77.5989	77.8474	77.6076	77.5686	77.5936	77.5328	77.5161	77.3451	77.4645	77.2532	77.1621	76.978	76.9983	76.8505	76.9455	77.071	77.2761	77.4857	77.1514	77.6804	77.5012	77.7645	77.9884
Female	FLORIDA	JEFFERSON	76.2908	75.5598	75.8534	75.5955	75.8225	76.1855	76.1128	76.3923	76.5551	76.8488	76.6598	76.7258	76.7533	76.8981	76.7051	76.5217	76.6759	76.3165	75.9966	76.8774	77.1995	77.7191	78.2029	77.7901	77.9672	77.9254
Female	FLORIDA	LAFAYETTE	76.7201	76.3797	76.6072	76.5913	77.1012	77.1847	77.3722	77.7623	77.7868	77.79	77.6369	77.8496	77.8577	77.682	77.5258	77.4271	77.4788	76.9922	77.1372	77.1722	77.3341	77.813	78.1246	78.25	78.1727	78.573
Female	FLORIDA	LAKE	78.8271	79.2205	79.0717	79.0766	79.2624	79.123	79.1485	79.6585	79.5187	79.7192	79.6407	79.7868	79.9436	80.1774	80.0678	79.9771	79.8546	80.0339	80.2599	80.468	80.7188	80.929	81.0583	81.1619	81.0053	81.3386
Female	FLORIDA	LEE	79.5264	79.5621	79.8406	79.6583	79.9722	80.3634	80.6933	81.1201	80.954	80.9274	80.974	81.0948	81.1615	81.5178	81.2837	81.3479	81.4094	81.3352	81.4869	81.6272	81.9884	82.1189	82.1464	82.3357	82.675	83.1534
Female	FLORIDA	LEON	78.3029	78.5775	78.6386	78.3825	78.4635	78.5465	78.5681	78.7738	78.7141	78.7619	78.9387	79.0378	79.1183	78.8387	78.8866	78.5934	78.7226	78.6999	79.0238	79.7208	80.2975	80.6095	80.6963	80.6663	80.7328	80.8358
Female	FLORIDA	LEVY	77.0124	76.8405	76.7831	76.661	76.5747	76.5653	76.8155	77.1155	77.4717	77.6168	77.559	77.9962	78.0799	78.2864	78.026	77.7828	77.648	77.6721	77.6288	77.6914	77.8996	78.2421	78.4591	78.1846	78.2506	78.1873
Female	FLORIDA	LIBERTY	77.0773	76.9275	76.9311	76.7619	76.6336	77.054	77.1389	77.5587	77.579	77.4591	77.1436	77.3164	77.0772	76.8768	76.6082	76.5713	76.8189	76.4708	76.6986	77.5173	78.252	78.4064	78.6276	78.0784	78.2054	77.8999
Female	FLORIDA	MADISON	76.3305	76.0225	76.3101	75.8566	76.3481	76.5552	76.5028	76.494	76.3832	76.5013	76.3472	76.6353	76.524	76.5399	76.2677	76.1435	76.1592	75.9981	76.0108	76.2859	76.2459	76.2263	76.3045	76.7147	76.7211	76.776
Female	FLORIDA	MANATEE	79.0304	79.4743	79.9585	79.863	80.2368	80.349	80.5672	80.7823	80.6024	80.5588	80.5693	80.696	80.6103	80.9194	80.4965	80.7307	80.6488	80.9006	81.0553	81.3887	81.8719	82.0823	81.9363	82.0535	81.9089	82.2502
Female	FLORIDA	MARION	77.7545	78.048	78.1135	78.4635	78.3903	78.584	78.8453	79.2657	79.0952	79.1082	79.1155	79.3223	79.5645	79.7281	79.5154	79.5256	79.3331	79.0595	78.9836	79.2754	79.522	79.714	80.2158	80.2227	80.3244	80.2927
Female	FLORIDA	MARTIN	79.4654	79.9096	80.3428	80.5089	80.9827	80.8622	80.7219	81.1165	81.0183	81.0885	81.205	81.4382	81.7084	81.9752	81.7836	82.049	82.0258	82.1263	82.0318	82.1805	82.5277	82.9296	82.9007	82.9339	82.8818	83.2291
Female	FLORIDA	MIAMI-DADE	78.2131	78.4559	78.6178	78.3874	78.67	78.6698	79.1538	79.5111	79.1712	79.3813	79.5259	79.6132	79.8968	80.3179	80.2127	80.5152	80.6215	80.9224	81.0931	81.4389	81.7359	82.012	82.2699	82.5369	82.8263	83.4492
Female	FLORIDA	MONROE	79.1805	79.4569	79.577	79.5124	79.7629	79.771	79.7844	80.0485	80.1453	80.0119	80.1124	80.0642	80.1659	80.294	80.2886	80.443	80.2165	80.2497	80.4703	80.6347	80.918	81.0796	81.4205	81.4313	81.556	82.2909
Female	FLORIDA	NASSAU	78.0563	77.8348	78.0268	77.8297	78.0466	77.7575	77.5932	77.6637	77.5381	77.428	77.5811	77.7927	77.9706	78.3548	78.4497	78.4086	78.4742	78.0907	78.1493	78.5014	78.1504	78.7216	79.1342	79.4562	79.0563	79.5598
Female	FLORIDA	OKALOOSA	78.0365	77.9387	78.0956	78.0189	78.3232	78.4496	78.349	78.7429	78.6432	78.6116	78.6443	78.5338	78.5452	78.4683	78.6551	78.3823	78.2372	78.3551	78.3525	78.8293	79.3238	79.7818	79.9391	80.1511	79.781	80.0092
Female	FLORIDA	OKEECHOBEE	76.3606	76.1401	76.4225	76.588	76.7734	76.9105	77.3752	77.7496	77.6595	77.4378	77.1631	77.1724	76.9305	76.9057	76.8041	76.9375	76.9889	77.1583	77.313	77.6723	78.2503	77.6931	77.7606	77.2787	77.2054	77.3018
Female	FLORIDA	ORANGE	77.8341	77.9138	78.243	78.2535	78.5859	78.9491	79.003	79.2059	79.1831	79.153	79.0507	79.1086	79.2037	79.5575	79.504	79.4448	79.4108	79.5493	79.6219	79.8763	80.3171	80.544	80.8181	80.8738	81.0043	81.5137
Female	FLORIDA	OSCEOLA	78.6264	78.6127	78.7298	78.4797	78.6164	78.8617	79.2364	79.6158	79.4972	79.4941	79.284	79.3385	79.1917	79.1628	79.1875	79.2946	79.1841	79.2304	78.9895	79.3416	79.9142	79.7835	80.2499	80.5239	80.7798	81.3872
Female	FLORIDA	PALM BEACH	78.9807	79.4316	79.5466	79.6755	80.0224	80.1372	80.2088	80.5495	80.4458	80.3949	80.7048	80.8011	80.8591	81.2464	81.1867	81.5679	81.4905	81.528	81.6042	81.8011	82.1799	82.5897	82.8505	82.9866	82.8666	83.4908
Female	FLORIDA	PASCO	79.5024	79.6325	79.7959	79.7062	79.897	79.9017	79.791	79.8734	79.5826	79.3691	79.3499	79.4275	79.492	79.4843	79.3875	79.4703	79.2766	79.4097	79.5582	79.5152	79.5894	79.5409	79.642	79.812	79.9001	80.2644
Female	FLORIDA	PINELLAS	79.3787	79.4176	79.4635	79.3335	79.6621	79.983	80.1389	80.3945	80.2807	80.0719	80.098	80.1497	80.0233	80.0732	79.9384	80.0415	79.8146	79.8887	79.9637	80.1376	80.4793	80.623	80.5946	80.544	80.3833	80.5404
Female	FLORIDA	POLK	78.0468	78.3585	78.5923	78.6532	78.7169	78.9719	79.0987	79.3209	79.0045	78.8925	79.0113	79.1004	79.1595	79.2396	79.0871	79.2238	79.2443	79.1155	79.1988	79.1918	79.2242	79.6181	79.7514	80.1134	80.1315	80.7881
Female	FLORIDA	PUTNAM	76.882	76.697	76.9968	76.6419	76.828	76.6138	76.8819	76.9517	77.0354	77.1262	77.0575	77.0801	77.1288	77.2379	76.9517	76.6119	76.3983	76.458	76.6687	76.3215	76.2465	76.8337	77.0598	77.2547	77.6527	77.8218
Female	FLORIDA	SANTA ROSA	77.5862	77.9924	77.9403	77.5573	77.892	78.3237	78.2902	78.642	78.6437	78.5695	78.7278	78.6617	78.7656	78.7822	78.7711	78.6388	78.4164	78.6658	78.6572	79.024	79.0421	79.6407	79.736	79.55	79.9347	80.2915
Female	FLORIDA	SARASOTA	80.3062	80.7895	80.6811	80.6278	81.1095	81.1557	81.2334	81.5505	81.3418	81.3217	81.3681	81.5209	81.7138	82.0344	81.9968	82.169	82.3172	82.1857	82.2904	82.3827	82.7043	82.8445	82.8725	83.029	83.0445	83.4157
Female	FLORIDA	SEMINOLE	78.6089	78.965	79.2195	79.1308	79.4067	79.6548	79.6949	79.9561	80.1338	79.7145	79.9367	80.0354	80.1784	80.3518	80.3153	80.3348	80.3058	80.3264	80.4357	80.7808	80.7546	81.1214	81.5244	81.6436	81.5249	81.8823
Female	FLORIDA	ST. JOHNS	76.6833	77.352	77.8013	77.9792	78.1693	78.4689	78.9444	79.5569	79.5726	79.9069	79.8877	79.7093	79.9945	80.2409	80.285	80.3577	80.5355	80.8657	81.1393	81.4048	81.863	82.2276	82.2399	82.2548	82.1243	82.6218
Female	FLORIDA	ST. LUCIE	77.9231	78.1149	78.0186	77.92	78.2004	78.4002	78.6511	78.9778	79.09	79.1149	79.0001	79.117	79.3027	79.4999	79.4982	79.4594	79.6912	79.8062	79.6182	80.1828	80.6949	80.907	80.9478	81.2807	81.2758	81.6161
Female	FLORIDA	SUMTER	77.5392	77.6369	77.8848	78.0344	78.675	78.7056	78.8125	79.3915	79.416	79.7515	79.6897	80.2057	80.5005	80.7145	80.3419	80.3371	80.3343	80.6232	80.8356	81.0042	81.2165	81.4694	81.7493	82.0107	81.8224	82.5186
Female	FLORIDA	SUWANNEE	76.7201	76.3797	76.6072	76.5913	77.1012	77.1847	77.3722	77.7623	77.7868	77.79	77.6369	77.8496	77.8577	77.682	77.5258	77.4271	77.4788	76.9922	77.1372	77.1722	77.3341	77.813	78.1246	78.25	78.1727	78.573
Female	FLORIDA	TAYLOR	76.2908	75.5598	75.8534	75.5955	75.8225	76.1855	76.1128	76.3923	76.5551	76.8488	76.6598	76.7258	76.7533	76.8981	76.7051	76.5217	76.6759	76.3165	75.9966	76.8774	77.1995	77.7191	78.2029	77.7901	77.9672	77.9254
Female	FLORIDA	UNION	76.7913	76.8577	76.8201	76.5104	76.1888	76.4637	76.3801	76.4974	76.4655	76.191	76.3366	76.2952	76.4944	76.2612	76.121	75.9333	75.8685	75.673	75.8663	76.5707	76.6828	76.7204	76.8638	76.6394	76.9553	77.2577
Female	FLORIDA	VOLUSIA	78.2031	78.5832	78.3898	78.5582	78.9089	79.1554	79.2429	79.6244	79.5421	79.5103	79.4216	79.4808	79.6371	79.7664	79.6569	79.6031	79.462	79.2015	79.2166	79.2236	79.458	79.7618	79.9684	80.2172	80.2082	80.4709
Female	FLORIDA	WAKULLA	77.9868	76.9437	76.8208	76.606	76.6786	76.8498	76.792	76.7612	77.2558	77.1778	77.5768	77.8081	77.9998	78.1448	77.9899	77.692	78.0016	77.9309	77.7855	78.1292	77.5704	78.254	78.5367	78.4906	78.711	78.9731
Female	FLORIDA	WALTON	78.1384	77.8453	77.6155	77.8242	77.8438	77.7381	77.747	78.0474	78.0425	77.8027	78.302	78.4553	78.4549	78.2714	78.4204	78.3847	78.3977	78.2324	78.4577	78.8285	79.2479	79.4019	79.5978	79.3936	79.2353	79.4648
Female	FLORIDA	WASHINGTON	77.502	77.6416	77.2374	77.0857	77.24	77.249	77.3041	77.4949	77.5885	77.5931	77.5199	77.962	78.1965	78.5766	78.3011	78.2005	78.2375	77.8024	77.3001	76.9405	76.8763	76.7451	76.9987	77.2452	76.9451	77.2412
Female	GEORGIA	APPLING	76.7205	76.642	76.6404	76.8866	77.3313	77.3329	77.4851	77.5174	77.5029	77.2136	77.1453	76.9957	77.1149	77.025	76.6356	76.5787	76.4113	75.762	76.0623	76.4873	76.2227	76.5219	76.7938	76.5777	76.2986	76.072
Female	GEORGIA	ATKINSON	75.6705	75.6696	75.5308	75.0897	74.9729	75.0317	74.6313	74.6263	74.768	74.2314	74.2449	74.5337	74.6752	74.7421	74.8749	75.0359	75.3051	75.0286	75.3407	75.6762	75.7917	75.6758	75.6185	76.2111	75.7211	75.6209
Female	GEORGIA	BACON	75.9308	75.6023	76.0655	75.385	75.5908	75.5159	75.404	75.5624	75.5626	75.3838	75.632	75.801	75.943	75.7231	75.5862	75.4872	75.34	75.0154	75.0906	75.4928	75.2377	75.7491	76.1617	76.098	76.4513	77.1889
Female	GEORGIA	BAKER	75.9187	75.7255	76.0825	75.9669	75.9624	76.3357	76.6617	76.8168	76.8389	76.9283	76.9313	77.3229	77.7372	78.0986	77.9932	78.1059	78.3232	78.2616	77.6466	77.1771	77.1502	77.2471	76.8501	77.0015	76.5323	76.301
Female	GEORGIA	BALDWIN	77.2532	77.0794	77.1026	76.6802	76.7959	77.023	76.6858	76.5484	76.6695	76.4479	76.2919	76.6485	76.9814	76.8103	76.9231	76.8877	77.0382	76.6742	76.744	76.845	77.1022	77.5273	77.9813	78.2822	78.2994	78.7572
Female	GEORGIA	BANKS	78.4916	78.7929	78.9393	78.919	78.8254	79.1461	79.3613	79.3866	79.0233	79.0122	78.7014	78.9977	79.121	79.3864	78.9309	79.0936	79.1644	79.2009	78.5891	78.7399	78.7126	78.4789	79.1616	79.1797	79.6677	79.4949
Female	GEORGIA	BARROW	76.5882	76.6264	77.2637	77.0971	77.2889	77.6371	77.8675	78.1946	78.1504	78.1034	78.1358	78.2457	78.1639	78.4484	78.3049	78.1251	77.8805	77.5696	77.3499	77.5046	77.4553	77.8373	77.9597	78.5364	78.7068	79.1025
Female	GEORGIA	BARTOW	77.2013	76.9947	77.3479	76.9728	76.8264	76.9473	76.9219	76.9476	76.7545	76.2362	76.4079	76.4719	76.51	76.6556	76.7116	76.8675	76.7475	76.7186	76.7468	77.2102	77.6482	78.0774	77.9303	78.1577	78.0978	78.0676
Female	GEORGIA	BEN HILL	75.539	75.6214	76.0126	75.4197	75.5508	75.7888	75.985	75.9117	75.8552	75.7391	75.5934	75.7263	75.629	75.7153	75.3883	75.3721	75.315	75.0595	74.8593	75.5519	75.8537	75.8829	76.2683	76.3387	76.6657	77.1042
Female	GEORGIA	BERRIEN	76.1619	76.1841	76.4303	76.5134	76.3566	76.7298	76.6791	76.7067	76.9704	76.7594	76.634	76.8495	76.9402	77.2498	76.7956	76.919	76.6709	76.1488	76.6087	76.6871	76.5131	76.6851	76.8539	76.5431	76.2622	76.1765
Female	GEORGIA	BIBB	75.1274	75.078	75.1149	75.1065	74.9664	75.0038	74.9054	74.8068	74.9746	75.0337	74.9034	75.3204	75.625	75.9697	76.0207	75.9367	75.9571	75.9318	75.7895	75.8289	75.5199	75.808	76.6231	76.8194	76.7234	76.8566
Female	GEORGIA	BLECKLEY	76.4116	76.177	76.2671	75.7659	75.6555	76.0061	75.863	76.1347	76.2076	76.3895	76.29	76.5127	76.7816	77.2455	77.0576	77.0584	77.0011	77.0812	77.1373	76.6344	76.3143	76.4262	76.6398	76.4043	76.2169	76.011
Female	GEORGIA	BRANTLEY	76.0917	75.5286	75.8985	75.7875	75.8758	76.1963	76.0169	76.0384	76.3385	75.8226	75.7243	75.7611	75.662	75.6987	75.8572	76.0623	76.1084	75.9852	76.0496	76.5407	76.6616	76.9884	77.5809	78.0837	77.8858	78.4257
Female	GEORGIA	BROOKS	76.1222	76.0153	75.6053	75.6078	75.4741	75.94	75.9978	76.0913	76.4866	76.621	76.421	76.6251	76.5532	76.6479	76.4205	76.206	76.4869	76.5425	76.3744	76.7064	76.9377	77.2119	77.625	77.7721	77.9193	78.044
Female	GEORGIA	BRYAN	75.8448	75.6501	76.1082	76.0243	76.4539	76.4373	76.4675	76.9609	77.2881	77.3208	77.3182	77.174	77.3679	77.2144	77.3087	77.1023	77.166	76.7627	76.9175	76.8738	77.2283	77.3863	77.8138	77.9715	78.1877	78.7558
Female	GEORGIA	BULLOCH	77.8561	78.0423	77.939	77.8169	77.5907	77.5439	77.5291	77.604	77.6135	77.7854	77.888	78.1634	78.0976	78.134	78.1105	77.9515	77.8927	78.0466	78.0977	78.2978	78.4161	78.0587	78.4976	78.2182	78.3171	78.416
Female	GEORGIA	BURKE	75.5572	75.5824	75.3603	75.0422	74.7529	74.549	74.2641	74.2477	74.3241	74.0931	74.0832	74.5699	74.4325	74.3826	74.5924	74.7345	74.8416	74.6924	75.1587	74.9899	74.8555	74.7668	75.2327	76.0931	75.9646	77.0176
Female	GEORGIA	BUTTS	75.9405	75.8453	76.118	75.9763	75.909	76.2259	76.2173	76.2247	76.1036	75.9753	75.8655	75.8817	75.87	76.1817	76.2276	76.2552	75.9757	75.5849	75.5143	75.8254	75.9694	75.7802	76.0406	76.168	76.2439	76.0063
Female	GEORGIA	CALHOUN	75.4208	75.2826	75.3252	74.7656	75.0705	75.1096	74.9977	74.9082	74.7807	75.2559	74.8535	74.9848	74.9886	74.9196	74.8089	74.6437	74.8885	75.0367	74.9852	74.9557	75.3792	75.3206	75.0205	75.5953	75.8842	76.9238
Female	GEORGIA	CAMDEN	75.6948	75.5769	75.6965	75.4496	75.6877	76.1758	76.3367	76.9732	77.5718	77.9802	77.9484	78.0825	78.1915	77.765	77.9477	77.6289	77.557	77.4231	77.7405	77.6859	77.6414	78.0896	78.283	78.3577	78.4705	79.1379
Female	GEORGIA	CANDLER	76.4056	76.1756	76.2889	75.6811	75.7346	75.6239	75.7196	75.782	75.7575	75.372	75.7072	76.1775	76.0345	76.0764	76.2252	76.2901	76.4541	76.6401	76.589	76.6978	77.0713	76.9333	76.7923	76.2469	76.4142	76.2618
Female	GEORGIA	CARROLL	77.1822	77.1995	77.3491	77.3617	77.6569	77.8856	77.6745	77.8264	77.8517	77.5915	77.3389	77.2583	77.2003	76.8942	76.7991	76.7122	76.6573	76.336	76.3166	76.7475	76.7762	77.2779	77.5382	77.6598	77.3375	77.4283
Female	GEORGIA	CATOOSA	78.2218	78.202	78.2026	78.3819	78.2412	78.5053	78.7972	78.903	78.9125	78.7879	78.7995	78.7763	78.6848	78.6333	78.7823	78.7742	78.71	78.5874	78.7223	78.7879	78.5781	78.9834	79.258	79.449	79.9286	80.6294
Female	GEORGIA	CHARLTON	76.0917	75.5286	75.8985	75.7875	75.8758	76.1963	76.0169	76.0384	76.3385	75.8226	75.7243	75.7611	75.662	75.6987	75.8572	76.0623	76.1084	75.9852	76.0496	76.5407	76.6616	76.9884	77.5809	78.0837	77.8858	78.4257
Female	GEORGIA	CHATHAM	75.2501	75.4142	75.3028	75.4584	75.8004	76.4097	76.683	77.081	77.1587	77.3381	77.5271	77.3285	77.448	77.598	77.7054	77.566	77.4282	77.5423	77.3611	77.5582	77.8545	77.823	78.1711	78.4004	78.7297	79.3748
Female	GEORGIA	CHATTAHOOCHEE	76.3515	76.4605	76.2977	76.5256	76.6669	76.7723	76.8255	77.0206	76.8045	76.4319	76.2913	75.7364	75.9177	75.8494	75.6834	75.7403	75.6646	75.156	75.465	76.5097	77.0652	77.4203	78.0296	77.8289	77.6036	77.8375
Female	GEORGIA	CHATTOOGA	76.2852	76.2116	76.0435	76.046	76.0906	76.1874	76.5844	76.6948	76.9892	76.7766	76.7746	77.0234	76.9314	76.7518	76.8702	76.767	77.0556	76.8933	76.9804	76.7661	76.3861	76.6913	76.8044	76.2947	76.1495	76.345
Female	GEORGIA	CHEROKEE	78.606	78.8474	78.8974	78.8959	78.8402	78.9532	79.0207	79.2623	79.1539	79.0647	79.1378	78.9688	78.9931	79.0662	78.8124	78.5228	78.7272	78.8252	78.9842	79.7096	80.0228	80.3952	80.6431	80.8158	80.9405	81.033
Female	GEORGIA	CLARKE	76.792	76.8691	77.2506	77.3969	77.8327	78.1411	78.3696	78.7097	78.693	78.5817	78.4858	78.399	78.5517	78.5482	78.2629	78.1995	78.2162	78.5285	78.7712	78.924	79.3159	79.565	79.8087	79.7656	80.1234	80.4906
Female	GEORGIA	CLAY	75.1089	74.9565	75.3686	75.3285	75.546	76.1001	75.8788	76.1482	76.3376	76.4054	76.2556	76.6008	76.4652	76.4905	76.2072	76.3252	76.7004	76.3853	76.4227	76.2602	75.9893	76.0966	75.9713	76.5823	76.4603	76.9604
Female	GEORGIA	CLAYTON	75.8688	76.057	76.2332	76.0952	76.6359	77.1117	77.2073	77.4682	77.5075	77.4771	77.2542	77.0934	77.0396	77.1313	77.2786	76.895	76.8941	76.9996	77.1951	77.6164	77.7818	77.7319	77.7318	78.1431	78.0763	78.2325
Female	GEORGIA	CLINCH	75.7989	75.8216	75.7845	75.6492	76.0621	76.4022	76.3576	76.5935	76.8361	76.7221	76.7701	76.6552	76.7657	76.7609	76.4952	76.3821	76.3417	76.506	76.4015	76.6633	76.8506	77.4661	77.6916	78.0093	78.0873	77.6979
Female	GEORGIA	COBB	77.7069	78.0021	78.2341	78.34	78.5539	78.8036	78.9756	79.1933	79.1266	79.0375	79.0102	79.1116	79.2797	79.2924	79.4404	79.3019	79.3287	79.3599	79.5801	80.0129	80.4414	80.6487	80.9803	81.1065	81.0456	81.5096
Female	GEORGIA	COFFEE	75.4593	75.6116	75.7451	75.617	75.6431	75.6693	75.4586	75.605	75.7691	75.8068	75.5817	75.5859	75.8428	76.267	76.171	75.8816	76.1944	75.9962	76.3507	76.5196	77.0471	77.2851	77.8692	77.6825	77.5562	77.5645
Female	GEORGIA	COLQUITT	76.5201	76.0425	76.4424	76.4343	76.5821	76.5437	76.5634	76.4652	76.3059	76.0172	76.2209	76.4573	76.4378	76.5182	76.499	76.5607	76.6921	76.0552	76.3897	76.469	76.7943	76.9101	77.1931	77.3831	77.3334	77.8992
Female	GEORGIA	COLUMBIA	76.9974	77.535	78.0135	77.8	77.917	77.9778	78.0863	78.0141	78.0421	78.2103	78.5563	78.734	79.0801	79.3834	79.5504	79.3493	79.4504	79.4744	79.7453	80.0984	80.1119	80.4255	80.4934	80.441	80.4733	80.4616
Female	GEORGIA	COOK	76.1575	75.6341	75.8008	75.4976	75.3072	75.7168	75.5859	75.7394	75.5691	75.238	75.4051	75.5875	75.3143	75.4889	75.2274	75.3154	75.2864	75.0379	75.5609	75.8745	75.6877	75.4377	75.7619	75.7443	75.588	75.3137
Female	GEORGIA	COWETA	75.8105	75.81	76.296	76.1806	76.3152	76.6791	77.0893	77.4074	77.3348	77.45	77.5736	77.6028	78.0263	77.9042	78.2012	78.1169	78.1456	78.068	78.1344	78.7368	78.933	79.1939	79.4472	79.9316	80.3057	80.5848
Female	GEORGIA	CRAWFORD	75.0746	75.16	75.5426	75.4236	75.4486	75.6954	76.206	76.0788	76.2248	75.9028	76.1385	76.3456	76.6605	76.8485	76.4998	76.5283	76.7723	76.4003	76.4739	76.525	76.8142	76.601	76.9016	78.0546	78.6673	78.9235
Female	GEORGIA	CRISP	75.245	75.1785	75.5264	75.4024	75.5023	75.9085	75.7011	75.5871	75.3092	74.9039	74.937	74.9412	75.1576	75.1607	75.3494	75.439	75.4532	75.5035	75.8551	76.1905	76.4277	75.87	76.7465	77.3776	77.4468	77.4835
Female	GEORGIA	DADE	77.5808	78.0632	78.1677	78.1235	78.3295	78.3344	78.5862	78.573	78.4949	78.3109	78.3118	78.3422	78.2787	78.3358	78.0661	78.0682	77.9969	77.8157	77.7506	77.8178	76.9626	77.4682	77.8581	77.6197	77.5202	77.4873
Female	GEORGIA	DAWSON	76.3392	76.6749	77.3307	77.2852	77.1809	77.8707	78.286	78.5622	78.7328	78.8012	78.6701	78.8148	78.9668	79.1285	79.1023	78.9927	79.1147	79.168	79.0615	79.3984	79.5453	79.7965	79.7466	79.819	79.7704	79.7011
Female	GEORGIA	DE KALB	77.9179	78.0275	77.9939	77.7657	77.8911	78.1236	78.2414	78.5963	78.5991	78.6411	78.7548	78.7745	78.8834	79.2207	79.1628	79.1261	79.4595	79.3651	79.4959	79.6304	80.0433	80.1472	80.3781	80.4094	80.5216	80.9381
Female	GEORGIA	DECATUR	75.0551	75.1416	74.9074	74.842	74.8197	75.0677	75.2939	75.2763	75.8833	75.577	75.8353	75.9933	76.4295	77.1878	76.6727	76.6284	76.616	76.5578	76.4749	76.5358	76.9692	77.1903	77.2596	77.2909	76.9475	76.4078
Female	GEORGIA	DODGE	75.5249	75.6606	75.3617	74.9493	74.5906	75.3418	75.6521	75.4816	75.9189	75.5974	75.9847	76.2134	76.0052	75.9657	75.9498	75.9911	75.847	75.4591	75.7333	76.0745	76.4647	76.6698	76.8715	76.6669	76.5658	76.8118
Female	GEORGIA	DOOLY	74.8234	74.9302	75.1057	74.7468	74.5318	74.7613	74.2233	74.1587	73.8461	73.5478	73.6962	73.7677	74.0665	74.7287	75.0158	75.1681	75.362	75.6874	76.23	76.2533	76.5227	76.6806	76.232	76.7597	77.0046	77.5328
Female	GEORGIA	DOUGHERTY	75.9713	76.0135	76.3609	76.0994	76.0144	76.236	76.2442	76.4013	76.3971	76.1861	76.336	76.5168	76.5122	76.683	76.4741	76.5831	76.5042	76.4509	76.5237	76.7352	76.6936	76.9095	77.2767	77.3026	77.259	78.5108
Female	GEORGIA	DOUGLAS	76.0551	76.738	76.8098	76.8545	76.9693	77.279	77.4109	77.4158	77.5408	77.2857	77.2434	77.0099	77.1313	77.4829	77.5364	77.5269	77.2849	77.0524	77.2672	77.4514	77.2954	77.5798	77.8121	77.8404	78.0114	78.3699
Female	GEORGIA	EARLY	75.1089	74.9565	75.3686	75.3285	75.546	76.1001	75.8788	76.1482	76.3376	76.4054	76.2556	76.6008	76.4652	76.4905	76.2072	76.3252	76.7004	76.3853	76.4227	76.2602	75.9893	76.0966	75.9713	76.5823	76.4603	76.9604
Female	GEORGIA	ECHOLS	75.7989	75.8216	75.7845	75.6492	76.0621	76.4022	76.3576	76.5935	76.8361	76.7221	76.7701	76.6552	76.7657	76.7609	76.4952	76.3821	76.3417	76.506	76.4015	76.6633	76.8506	77.4661	77.6916	78.0093	78.0873	77.6979
Female	GEORGIA	EFFINGHAM	76.683	76.7698	76.9082	76.8681	77.2129	77.3287	77.4362	77.819	77.843	78.0226	77.9202	78.0965	78.1155	78.2823	78.1539	77.9129	77.7952	77.7379	77.667	77.7928	77.979	78.0475	78.2941	78.037	77.7575	78.4018
Female	GEORGIA	ELBERT	77.5363	76.9523	77.177	77.1305	77.0939	77.4579	77.5118	77.7272	77.7684	77.9053	77.7388	77.826	77.9716	77.959	77.6458	77.4296	77.4011	77.5849	77.6209	77.4536	77.3773	77.9361	78.382	78.332	78.3018	78.5618
Female	GEORGIA	EMANUEL	75.9948	75.4345	75.7154	75.7905	75.7578	75.9536	75.8688	76.1405	76.0811	75.796	75.9665	76.1764	76.4785	76.5704	76.2962	76.1334	75.9098	75.723	75.2014	75.1957	75.2686	75.0069	75.4472	75.7578	75.6206	75.8867
Female	GEORGIA	EVANS	76.4056	76.1756	76.2889	75.6811	75.7346	75.6239	75.7196	75.782	75.7575	75.372	75.7072	76.1775	76.0345	76.0764	76.2252	76.2901	76.4541	76.6401	76.589	76.6978	77.0713	76.9333	76.7923	76.2469	76.4142	76.2618
Female	GEORGIA	FANNIN	78.2193	77.9344	78.1762	78.2556	78.7886	78.4545	78.7871	78.9224	78.8634	78.5421	78.5749	78.6626	78.8493	79.0799	78.9393	79.1146	78.8242	78.7432	78.7002	78.6091	78.7468	78.5746	79.1188	79.0807	78.9115	78.8328
Female	GEORGIA	FAYETTE	78.839	78.8558	79.1716	79.1533	79.6962	79.6938	79.5851	80.0086	79.9481	79.9283	79.8168	80.0375	80.3348	80.5272	80.6145	80.8774	80.8011	80.848	80.657	80.8223	81.2066	81.5462	81.8701	81.9358	81.5671	81.5781
Female	GEORGIA	FLOYD	76.6793	76.5071	76.6146	76.5146	76.3939	76.9128	77.0208	77.1372	77.0488	76.8966	76.787	76.8239	76.7675	76.7766	76.9663	76.7889	77.0058	76.8328	76.8079	77.2751	77.1572	77.2712	77.4719	77.4632	77.0693	76.7049
Female	GEORGIA	FORSYTH	78.3163	78.5293	78.6573	78.4498	78.3955	78.4903	78.5445	78.9278	78.8409	78.9901	79.4724	79.8016	80.001	80.199	80.4343	80.1568	79.9244	79.8424	79.9776	80.4658	81.1513	81.6631	82.262	82.126	82.1739	82.5896
Female	GEORGIA	FRANKLIN	77.1652	77.2729	77.6987	77.4498	77.5501	77.9132	77.9836	77.9926	77.8785	77.595	77.6382	77.922	77.7622	78.0532	77.8551	78.0705	78.1295	77.7745	78.0272	78.193	78.109	78.2062	78.5812	78.5812	77.9304	78.0578
Female	GEORGIA	FULTON	74.7585	74.8127	74.8362	74.9504	75.0784	75.5447	75.9068	76.1417	76.216	76.3903	76.2691	76.4347	76.6002	76.682	76.9342	77.0712	76.9574	77.1851	77.4333	77.9549	78.1552	78.5281	78.9527	78.8477	79.1138	79.5924
Female	GEORGIA	GILMER	78.4881	78.1127	78.3835	78.1881	78.3799	78.5412	78.4928	78.397	78.5692	78.1933	78.1926	78.2261	78.2865	78.496	78.07	78.0622	78.1703	78.1663	78.0778	78.4919	78.5821	78.4579	79.0347	79.7142	79.7026	79.8933
Female	GEORGIA	GLASCOCK	75.001	73.9923	74.2821	74.0644	74.469	74.657	74.523	74.5396	74.7544	74.6611	74.474	75.0294	75.2121	75.2279	74.9761	74.9244	75.0841	74.7005	74.8042	74.9591	74.6927	74.6532	75.7382	76.3699	76.4711	76.5251
Female	GEORGIA	GLYNN	76.4656	76.5881	76.814	76.7081	76.8293	77.0126	76.8636	77.5328	77.4149	77.566	77.5119	77.5614	77.6742	77.5332	77.5941	77.4199	77.4142	77.3515	77.2907	77.8785	78.1637	78.5512	78.5009	78.5098	78.6503	79.1341
Female	GEORGIA	GORDON	77.8108	77.6418	77.91	77.412	77.0609	77.3549	77.3666	77.4072	77.3562	77.3484	77.3554	77.4456	77.5178	77.6902	77.7047	77.3885	77.384	77.1368	77.4182	77.5449	77.4288	77.6288	78.0203	77.7581	77.4873	77.3662
Female	GEORGIA	GRADY	77.3677	77.0665	76.9171	76.9103	76.5568	76.543	76.5066	76.6847	76.8188	76.7249	76.5088	77.0437	77.1229	77.0683	77.1251	77.1998	77.3448	77.3061	77.0587	76.9155	77.2953	77.3324	78.17	77.941	78.2175	78.5073
Female	GEORGIA	GREENE	76.4243	75.8982	75.9895	75.7686	75.8764	76.0863	76.0646	76.4909	76.6804	77.1191	77.0802	77.3909	77.7617	77.6995	77.4819	77.5195	77.6526	77.8754	77.7932	78.4675	78.9025	79.0917	79.2109	79.2481	79.4402	79.2625
Female	GEORGIA	GWINNETT	79.0757	78.9997	79.3887	79.3168	79.2514	79.3824	79.2978	79.6919	79.7228	79.9246	80.2501	80.3687	80.5011	80.513	80.5507	80.1508	79.9069	79.9539	80.0233	80.347	80.6245	80.9957	81.4014	81.4601	81.637	82.1146
Female	GEORGIA	HABERSHAM	78.0743	77.9087	78.5403	78.54	78.7139	79.1202	79.5499	79.8716	79.8094	79.5745	79.5328	79.4259	79.1903	79.2918	79.0486	79.2461	79.3462	79.5128	79.3453	79.3721	79.4559	79.5157	79.9212	80.1482	80.1514	80.166
Female	GEORGIA	HALL	77.94	77.5974	77.8536	78.1348	77.8902	77.9263	78.155	78.1326	78.1726	77.79	77.9139	77.9596	78.087	78.6389	78.605	78.4729	78.5597	78.7595	78.8306	78.9721	79.259	79.8299	80.2463	80.7042	80.8782	81.0589
Female	GEORGIA	HANCOCK	75.001	73.9923	74.2821	74.0644	74.469	74.657	74.523	74.5396	74.7544	74.6611	74.474	75.0294	75.2121	75.2279	74.9761	74.9244	75.0841	74.7005	74.8042	74.9591	74.6927	74.6532	75.7382	76.3699	76.4711	76.5251
Female	GEORGIA	HARALSON	77.4642	76.7342	77.3141	77.327	77.3984	77.3953	77.4457	77.8156	77.9113	77.5165	77.4552	77.5863	77.4426	77.4484	76.9954	77.0066	76.8686	76.2901	76.0394	76.1681	76.209	76.2003	75.9817	76.3321	75.5643	74.8871
Female	GEORGIA	HARRIS	76.5337	77.063	77.2698	77.2028	77.6023	77.4479	77.7067	77.7081	77.8226	78.1903	78.1079	78.3061	78.5543	78.9358	78.9175	78.9365	78.6277	78.8937	79.2602	79.6639	79.4946	80.2066	80.3379	80.3286	80.3742	80.9604
Female	GEORGIA	HART	77.7855	77.9382	78.4026	78.1918	78.1662	78.5187	78.5576	78.3778	78.2923	78.0997	78.143	78.275	78.1539	78.3788	78.0653	78.149	78.1329	77.9501	77.8101	78.121	78.5032	78.2989	78.5126	78.5815	78.5754	78.7514
Female	GEORGIA	HEARD	75.7926	75.5589	75.369	75.2564	75.198	75.5399	75.7416	75.6856	75.5657	75.4375	75.185	75.1791	74.9569	75.0628	75.3299	75.3756	75.5419	75.5071	75.7379	76.1158	76.1626	76.3688	76.5635	76.7635	76.4824	77.3442
Female	GEORGIA	HENRY	76.0858	75.7942	76.4212	76.8628	77.1815	77.4006	77.3382	77.8944	77.9458	77.8725	77.9245	77.9829	78.0038	78.2643	78.2044	78.1812	78.0073	78.0636	78.2954	78.7935	78.7018	78.9534	79.0301	78.9376	78.9869	79.082
Female	GEORGIA	HOUSTON	76.5956	76.9151	76.9463	76.9627	77.1526	77.2817	77.1245	77.2179	77.269	77.07	77.1071	77.1964	77.2766	77.3726	77.7846	77.6266	77.4883	77.4299	77.9022	78.3362	78.5704	79.1015	79.4626	79.5238	79.4097	79.6154
Female	GEORGIA	IRWIN	76.2761	76.2711	76.4331	76.352	76.7127	76.7964	76.5484	76.6597	76.6829	76.5731	76.4069	76.2606	76.2245	76.3464	76.4039	76.2258	76.0917	76.2172	76.4102	76.0345	76.3725	76.5131	76.7834	77.6815	77.5049	78.0678
Female	GEORGIA	JACKSON	76.51	76.5102	77.0835	76.7615	76.7097	77.1972	77.3683	77.496	77.7004	77.7365	77.8386	77.688	77.5634	77.6066	77.4904	77.1936	77.0442	76.879	76.8052	76.8208	77.3795	77.7619	78.1235	78.3969	78.6945	79.1543
Female	GEORGIA	JASPER	77.0194	76.7096	76.7371	76.6168	76.6476	76.6698	76.8825	76.9736	77.014	77.0694	77.1272	77.6024	77.9043	77.9622	77.9664	78.2857	78.2273	78.2622	78.3067	78.4383	78.8372	78.6173	78.9137	79.2101	79.5091	79.5152
Female	GEORGIA	JEFF DAVIS	75.9308	75.6023	76.0655	75.385	75.5908	75.5159	75.404	75.5624	75.5626	75.3838	75.632	75.801	75.943	75.7231	75.5862	75.4872	75.34	75.0154	75.0906	75.4928	75.2377	75.7491	76.1617	76.098	76.4513	77.1889
Female	GEORGIA	JEFFERSON	75.1841	74.4091	74.7554	74.605	74.6712	74.4561	74.7246	74.8468	74.7414	74.6417	74.0023	74.2974	74.4429	74.6551	74.5521	74.6446	75.3027	75.0548	74.92	75.3792	74.9359	75.6475	76.1253	76.159	75.8942	75.8851
Female	GEORGIA	JENKINS	75.1298	75.0154	75.1592	74.733	75.1195	74.9433	75.1892	75.2348	75.3922	75.3736	75.2701	75.3881	75.5694	75.8689	75.7688	75.7764	76.0247	75.8044	75.5836	76.0204	76.4278	76.4624	76.4018	76.5521	76.4455	76.5281
Female	GEORGIA	JOHNSON	77.3924	76.7477	77.0712	76.7368	77.2109	77.3026	76.9767	76.9547	76.8356	76.7317	76.4337	76.5935	76.6952	76.973	76.7222	76.7639	76.7389	76.5816	76.5562	76.3142	76.3622	76.1678	75.7005	76.4991	76.3722	77.0889
Female	GEORGIA	JONES	77.4339	77.5177	77.3937	77.3559	77.2187	77.565	77.9646	77.9513	78.0018	77.7866	78.0232	78.3543	78.1659	78.4792	78.2065	78.3819	78.1989	78.2518	78.2482	78.753	79.1532	79.1165	79.0215	79.3448	79.4368	79.4919
Female	GEORGIA	LAMAR	76.37	76.0147	76.4417	76.2624	76.1686	76.4159	76.5356	76.7787	76.9505	76.8686	77.0721	77.0896	77.1385	77.3444	77.2184	77.1652	76.7603	77.1073	76.7828	77.1158	77.326	77.3681	77.346	77.7336	77.551	77.5677
Female	GEORGIA	LANIER	75.6705	75.6696	75.5308	75.0897	74.9729	75.0317	74.6313	74.6263	74.768	74.2314	74.2449	74.5337	74.6752	74.7421	74.8749	75.0359	75.3051	75.0286	75.3407	75.6762	75.7917	75.6758	75.6185	76.2111	75.7211	75.6209
Female	GEORGIA	LAURENS	76.3709	76.291	76.3761	75.9594	76.142	76.4968	76.5751	76.6129	76.8916	76.8003	76.7951	76.8035	76.6832	76.6804	76.7402	76.8005	76.8529	76.7532	76.5882	76.8822	76.6673	76.6028	76.8066	77.0454	76.8745	76.808
Female	GEORGIA	LEE	77.3304	77.2656	77.5204	77.5398	77.5084	78.0201	78.1978	78.6029	78.5173	78.5691	78.6051	78.6806	78.7957	78.9212	78.9085	78.9631	78.4768	78.6008	78.3409	78.4223	78.7549	78.6918	78.4513	78.3659	78.2357	78.4022
Female	GEORGIA	LIBERTY	76.0478	75.888	75.9431	75.7825	76.3482	76.2946	76.1065	76.4015	76.1353	76.2066	75.9491	76.029	76.0734	75.8128	76.055	75.4619	75.546	75.2972	75.8976	76.4676	76.8753	77.3557	77.6084	77.9797	78.4265	78.9681
Female	GEORGIA	LINCOLN	76.2915	76.1127	75.7912	75.9143	75.8153	75.9092	76.09	76.0655	75.9013	76.1319	76.225	76.619	76.5996	76.979	76.8996	76.845	77.1249	76.9874	76.93	76.3239	77.1688	77.1017	77.3607	77.3363	77.5651	77.6426
Female	GEORGIA	LONG	74.7613	74.928	75.1382	74.8685	75.1645	75.508	75.5474	75.7114	75.9462	75.3882	75.8586	76.1036	76.0517	76.1885	75.9277	76.1904	76.2151	76.0782	76.3643	77.3756	77.8583	78.4272	78.7257	78.966	79.3936	79.2515
Female	GEORGIA	LOWNDES	75.7989	75.8216	75.7845	75.6492	76.0621	76.4022	76.3576	76.5935	76.8361	76.7221	76.7701	76.6552	76.7657	76.7609	76.4952	76.3821	76.3417	76.506	76.4015	76.6633	76.8506	77.4661	77.6916	78.0093	78.0873	77.6979
Female	GEORGIA	LUMPKIN	78.05	77.7272	78.0661	78.0609	78.0051	78.0246	78.3495	78.4836	78.3478	78.0124	78.1508	78.2864	78.174	78.1616	78.3879	78.3949	78.2698	78.2657	78.5803	78.7261	78.8493	78.8645	78.8651	79.0572	78.8939	79.2446
Female	GEORGIA	MACON	74.8234	74.9302	75.1057	74.7468	74.5318	74.7613	74.2233	74.1587	73.8461	73.5478	73.6962	73.7677	74.0665	74.7287	75.0158	75.1681	75.362	75.6874	76.23	76.2533	76.5227	76.6806	76.232	76.7597	77.0046	77.5328
Female	GEORGIA	MADISON	78.1282	77.5762	77.7238	78.0456	78.2183	77.7593	77.8989	78.1222	77.8328	77.3154	77.6431	77.756	77.7563	77.8738	77.9541	77.8501	77.7632	77.7402	77.5383	78.1107	78.0637	78.4868	78.3134	78.4004	78.7785	78.5681
Female	GEORGIA	MARION	76.3515	76.4605	76.2977	76.5256	76.6669	76.7723	76.8255	77.0206	76.8045	76.4319	76.2913	75.7364	75.9177	75.8494	75.6834	75.7403	75.6646	75.156	75.465	76.5097	77.0652	77.4203	78.0296	77.8289	77.6036	77.8375
Female	GEORGIA	MCDUFFIE	75.1515	74.7008	75.0869	74.8184	74.9682	75.0618	75.2825	75.518	75.359	75.2871	75.36	75.5857	75.6717	75.5449	75.4626	75.4603	75.4788	74.6904	74.8397	75.0463	75.0392	75.722	76.2879	76.121	76.2721	76.086
Female	GEORGIA	MCINTOSH	74.7613	74.928	75.1382	74.8685	75.1645	75.508	75.5474	75.7114	75.9462	75.3882	75.8586	76.1036	76.0517	76.1885	75.9277	76.1904	76.2151	76.0782	76.3643	77.3756	77.8583	78.4272	78.7257	78.966	79.3936	79.2515
Female	GEORGIA	MERIWETHER	75.7277	75.3602	75.7517	75.6323	75.7777	76.0597	75.9009	76.057	75.7718	75.572	75.3485	75.2378	75.3942	75.6374	75.5833	75.7592	75.6447	75.8962	75.7836	76.1375	76.0111	76.5366	76.9369	77.4543	77.7897	78.2031
Female	GEORGIA	MILLER	75.9187	75.7255	76.0825	75.9669	75.9624	76.3357	76.6617	76.8168	76.8389	76.9283	76.9313	77.3229	77.7372	78.0986	77.9932	78.1059	78.3232	78.2616	77.6466	77.1771	77.1502	77.2471	76.8501	77.0015	76.5323	76.301
Female	GEORGIA	MITCHELL	75.287	75.323	75.4678	75.3031	75.43	75.8801	75.8711	75.9165	76.0481	75.9551	75.9224	76.1082	76.2127	76.2411	76.1659	76.1847	75.9604	75.9563	75.9164	75.9273	76.3228	76.4563	76.3911	76.9773	77.1034	77.0729
Female	GEORGIA	MONROE	76.5349	76.2527	76.3121	75.8822	76.0281	76.1782	75.9313	76.1471	76.1775	76.4228	76.2983	76.405	76.2518	76.4047	76.4442	76.3932	76.7018	76.3535	76.7859	77.4792	77.6535	77.6354	78.0022	78.4079	78.0123	78.6376
Female	GEORGIA	MONTGOMERY	76.8038	76.3219	76.8838	76.6924	76.9926	77.0438	76.809	76.9868	76.8322	76.4119	76.3408	76.5741	76.7577	76.6105	76.5574	76.5679	76.5807	76.4276	76.4287	76.704	76.7512	77.069	77.2195	77.1718	77.6209	78.1987
Female	GEORGIA	MORGAN	76.4243	75.8982	75.9895	75.7686	75.8764	76.0863	76.0646	76.4909	76.6804	77.1191	77.0802	77.3909	77.7617	77.6995	77.4819	77.5195	77.6526	77.8754	77.7932	78.4675	78.9025	79.0917	79.2109	79.2481	79.4402	79.2625
Female	GEORGIA	MURRAY	77.2463	77.5613	77.9246	77.639	77.8944	78.1389	78.2177	78.1177	78.3186	78.1884	77.6483	77.607	77.2581	77.1782	76.9238	77.1469	77.1855	77.077	77.5135	77.6816	77.2985	77.3841	77.3083	77.3461	76.9071	77.0045
Female	GEORGIA	MUSCOGEE	74.2464	74.8775	74.8967	75.1155	75.3421	75.3963	75.7193	75.8351	75.8412	75.8891	75.6291	75.5988	75.7314	75.3896	75.5628	75.5065	75.5379	75.385	75.382	75.6451	76.1025	76.1434	76.5436	76.4797	76.3245	76.5142
Female	GEORGIA	NEWTON	76.3333	75.9215	76.4006	76.2122	76.0499	76.1606	76.2939	76.6244	76.6162	76.5938	76.5336	76.5096	76.6506	77.0464	77.2568	77.3004	77.358	77.2099	77.3077	77.6416	77.9337	77.6466	78.1332	78.6408	78.626	78.5232
Female	GEORGIA	OCONEE	79.1559	78.7507	79.0125	78.9437	79.178	79.0822	79.0718	79.3385	79.0935	79.4456	79.0965	79.2189	79.2942	79.3537	79.5685	79.4504	79.4059	79.6081	79.8505	80.2824	80.7336	81.3109	81.606	81.6874	82.1067	82.4435
Female	GEORGIA	OGLETHORPE	77.5363	76.9523	77.177	77.1305	77.0939	77.4579	77.5118	77.7272	77.7684	77.9053	77.7388	77.826	77.9716	77.959	77.6458	77.4296	77.4011	77.5849	77.6209	77.4536	77.3773	77.9361	78.382	78.332	78.3018	78.5618
Female	GEORGIA	PAULDING	76.94	77.3229	77.2894	77.5897	77.8769	78.1973	78.5002	78.5183	78.4488	78.4748	78.0839	77.8437	77.9606	77.9334	78.1766	77.8472	77.5716	77.3688	77.2977	77.8776	78.1724	78.8131	79.4176	79.7256	80.1063	80.6148
Female	GEORGIA	PEACH	75.0107	74.9746	74.8916	74.9838	75.0292	75.5758	75.465	75.7866	75.8879	75.9529	76.0075	76.0123	76.2698	76.0006	75.8466	75.4966	75.5957	75.4305	75.3089	75.6867	75.9106	76.1239	76.7726	77.0572	77.5477	78.157
Female	GEORGIA	PICKENS	77.4535	76.7841	76.9855	76.9574	76.9932	77.2341	77.169	77.4558	77.8477	77.4996	77.9693	78.351	78.7642	78.9462	78.7514	78.7061	78.8035	78.9152	78.7057	78.8243	78.8619	78.965	79.2419	79.3641	79.0083	78.9214
Female	GEORGIA	PIERCE	76.5302	76.5564	76.3988	76.3543	76.527	77.0603	77.1214	77.5481	77.6519	77.5164	77.6508	77.5482	77.7633	77.4781	77.0032	76.9203	76.5219	75.8394	75.9242	75.9025	76.0086	75.9842	77.1452	77.8474	77.6841	77.9948
Female	GEORGIA	PIKE	76.37	76.0147	76.4417	76.2624	76.1686	76.4159	76.5356	76.7787	76.9505	76.8686	77.0721	77.0896	77.1385	77.3444	77.2184	77.1652	76.7603	77.1073	76.7828	77.1158	77.326	77.3681	77.346	77.7336	77.551	77.5677
Female	GEORGIA	POLK	75.6647	75.9125	76.1376	75.8383	75.7973	75.8846	75.8453	75.8327	75.7415	75.4428	75.4985	75.9971	75.871	76.189	75.9755	75.9383	75.8311	75.3417	75.2228	74.9854	75.2445	75.2771	75.8897	76.2896	76.3442	76.4446
Female	GEORGIA	PULASKI	75.6914	76.0018	76.0504	76.0171	75.9513	76.3551	76.5209	76.6185	76.5316	76.4997	76.1508	76.2284	76.2575	76.0821	76.0916	75.8989	76.2407	76.0071	75.9396	76.5121	77.2749	76.9386	77.2905	77.6823	77.8005	77.4728
Female	GEORGIA	PUTNAM	77.0194	76.7096	76.7371	76.6168	76.6476	76.6698	76.8825	76.9736	77.014	77.0694	77.1272	77.6024	77.9043	77.9622	77.9664	78.2857	78.2273	78.2622	78.3067	78.4383	78.8372	78.6173	78.9137	79.2101	79.5091	79.5152
Female	GEORGIA	QUITMAN	75.1089	74.9565	75.3686	75.3285	75.546	76.1001	75.8788	76.1482	76.3376	76.4054	76.2556	76.6008	76.4652	76.4905	76.2072	76.3252	76.7004	76.3853	76.4227	76.2602	75.9893	76.0966	75.9713	76.5823	76.4603	76.9604
Female	GEORGIA	RABUN	80.6692	80.192	80.1424	80.132	80.241	79.8031	80.0333	80.279	80.0329	80.23	79.8486	80.1	80.1415	80.3752	80.1072	80.0543	79.9845	80.4015	80.226	79.9938	80.2211	80.3855	80.2097	80.2873	80.0667	80.1821
Female	GEORGIA	RANDOLPH	75.4208	75.2826	75.3252	74.7656	75.0705	75.1096	74.9977	74.9082	74.7807	75.2559	74.8535	74.9848	74.9886	74.9196	74.8089	74.6437	74.8885	75.0367	74.9852	74.9557	75.3792	75.3206	75.0205	75.5953	75.8842	76.9238
Female	GEORGIA	RICHMOND	74.6984	74.7629	74.5494	74.4394	74.3755	74.5643	75.0327	75.1668	75.4357	75.5443	75.4982	75.4126	75.5694	75.7187	75.6373	75.3663	75.3117	75.4551	75.1728	75.6426	75.895	75.9048	76.3546	76.3987	76.4527	76.75
Female	GEORGIA	ROCKDALE	77.945	77.9601	78.1816	78.148	78.5962	78.4865	78.2836	78.5295	78.5294	78.4435	78.5521	78.7271	78.58	78.6859	78.7052	78.6759	78.3584	78.1289	78.2675	78.6293	78.7428	78.9373	78.9344	79.4464	79.5786	79.8638
Female	GEORGIA	SCHLEY	75.541	75.606	76.2119	75.7548	75.8862	75.7057	75.6939	75.7601	75.4677	75.1364	75.0165	75.2569	75.2698	75.3951	75.6078	75.6094	75.7883	75.7936	75.6533	76.137	75.9853	76.2995	76.6024	77.241	77.5819	77.6494
Female	GEORGIA	SCREVEN	75.1298	75.0154	75.1592	74.733	75.1195	74.9433	75.1892	75.2348	75.3922	75.3736	75.2701	75.3881	75.5694	75.8689	75.7688	75.7764	76.0247	75.8044	75.5836	76.0204	76.4278	76.4624	76.4018	76.5521	76.4455	76.5281
Female	GEORGIA	SEMINOLE	75.9187	75.7255	76.0825	75.9669	75.9624	76.3357	76.6617	76.8168	76.8389	76.9283	76.9313	77.3229	77.7372	78.0986	77.9932	78.1059	78.3232	78.2616	77.6466	77.1771	77.1502	77.2471	76.8501	77.0015	76.5323	76.301
Female	GEORGIA	SPALDING	75.7712	75.4658	75.7202	75.513	75.6481	75.9221	76.1012	76.248	76.2632	76.0886	75.8759	76.0394	76.0147	76.0148	75.4679	75.5397	75.5213	75.2394	75.3675	76.0158	75.9062	76.3462	76.5754	76.6542	76.4238	76.6982
Female	GEORGIA	STEPHENS	77.4484	77.5677	78.1097	78.0188	77.7883	77.9933	78.4139	78.6266	78.4113	78.4304	78.3542	78.722	78.5322	78.6782	78.531	78.4347	78.5348	78.0491	77.6211	77.5728	77.3264	77.1672	77.1936	77.4734	77.401	77.7349
Female	GEORGIA	STEWART	75.1089	74.9565	75.3686	75.3285	75.546	76.1001	75.8788	76.1482	76.3376	76.4054	76.2556	76.6008	76.4652	76.4905	76.2072	76.3252	76.7004	76.3853	76.4227	76.2602	75.9893	76.0966	75.9713	76.5823	76.4603	76.9604
Female	GEORGIA	SUMTER	75.541	75.606	76.2119	75.7548	75.8862	75.7057	75.6939	75.7601	75.4677	75.1364	75.0165	75.2569	75.2698	75.3951	75.6078	75.6094	75.7883	75.7936	75.6533	76.137	75.9853	76.2995	76.6024	77.241	77.5819	77.6494
Female	GEORGIA	TALBOT	75.7277	75.3602	75.7517	75.6323	75.7777	76.0597	75.9009	76.057	75.7718	75.572	75.3485	75.2378	75.3942	75.6374	75.5833	75.7592	75.6447	75.8962	75.7836	76.1375	76.0111	76.5366	76.9369	77.4543	77.7897	78.2031
Female	GEORGIA	TALIAFERRO	76.2915	76.1127	75.7912	75.9143	75.8153	75.9092	76.09	76.0655	75.9013	76.1319	76.225	76.619	76.5996	76.979	76.8996	76.845	77.1249	76.9874	76.93	76.3239	77.1688	77.1017	77.3607	77.3363	77.5651	77.6426
Female	GEORGIA	TATTNALL	76.099	76.0165	76.078	75.5069	75.8038	76.1267	75.7857	76.0148	76.3043	75.999	76.3298	76.363	76.6577	76.8079	76.6325	76.5798	76.7218	76.5625	76.453	76.2924	76.6619	76.6352	76.7504	76.3524	76.3165	76.0754
Female	GEORGIA	TAYLOR	75.0746	75.16	75.5426	75.4236	75.4486	75.6954	76.206	76.0788	76.2248	75.9028	76.1385	76.3456	76.6605	76.8485	76.4998	76.5283	76.7723	76.4003	76.4739	76.525	76.8142	76.601	76.9016	78.0546	78.6673	78.9235
Female	GEORGIA	TELFAIR	75.539	75.6214	76.0126	75.4197	75.5508	75.7888	75.985	75.9117	75.8552	75.7391	75.5934	75.7263	75.629	75.7153	75.3883	75.3721	75.315	75.0595	74.8593	75.5519	75.8537	75.8829	76.2683	76.3387	76.6657	77.1042
Female	GEORGIA	TERRELL	75.4208	75.2826	75.3252	74.7656	75.0705	75.1096	74.9977	74.9082	74.7807	75.2559	74.8535	74.9848	74.9886	74.9196	74.8089	74.6437	74.8885	75.0367	74.9852	74.9557	75.3792	75.3206	75.0205	75.5953	75.8842	76.9238
Female	GEORGIA	THOMAS	75.4934	75.255	75.4465	75.7688	75.9082	75.8923	76.0927	76.5018	76.7519	76.9392	76.765	76.9506	76.9674	76.9028	76.5543	76.4933	76.4852	76.4571	76.6599	77.1524	77.1552	77.3935	77.9361	77.658	77.704	77.935
Female	GEORGIA	TIFT	76.0749	76.0223	76.0995	76.2504	76.4714	76.3041	76.4325	76.5277	76.4912	76.3518	75.9381	75.758	75.9342	76.6081	76.8274	76.9043	77.3157	77.6539	77.5833	77.6871	77.9494	78.0639	77.6703	78.1337	78.0371	77.8959
Female	GEORGIA	TOOMBS	76.5737	76.3688	76.4345	76.2036	76.2608	76.1234	76.0676	76.096	76.2197	76.1363	76.0333	76.3758	76.5902	76.7711	76.7336	76.8791	76.8209	76.7438	76.7954	77.1612	76.8055	77.4065	77.3419	77.0803	77.0847	77.3714
Female	GEORGIA	TOWNS	80.6692	80.192	80.1424	80.132	80.241	79.8031	80.0333	80.279	80.0329	80.23	79.8486	80.1	80.1415	80.3752	80.1072	80.0543	79.9845	80.4015	80.226	79.9938	80.2211	80.3855	80.2097	80.2873	80.0667	80.1821
Female	GEORGIA	TREUTLEN	76.8038	76.3219	76.8838	76.6924	76.9926	77.0438	76.809	76.9868	76.8322	76.4119	76.3408	76.5741	76.7577	76.6105	76.5574	76.5679	76.5807	76.4276	76.4287	76.704	76.7512	77.069	77.2195	77.1718	77.6209	78.1987
Female	GEORGIA	TROUP	75.7926	75.5589	75.369	75.2564	75.198	75.5399	75.7416	75.6856	75.5657	75.4375	75.185	75.1791	74.9569	75.0628	75.3299	75.3756	75.5419	75.5071	75.7379	76.1158	76.1626	76.3688	76.5635	76.7635	76.4824	77.3442
Female	GEORGIA	TURNER	76.2761	76.2711	76.4331	76.352	76.7127	76.7964	76.5484	76.6597	76.6829	76.5731	76.4069	76.2606	76.2245	76.3464	76.4039	76.2258	76.0917	76.2172	76.4102	76.0345	76.3725	76.5131	76.7834	77.6815	77.5049	78.0678
Female	GEORGIA	TWIGGS	76.4116	76.177	76.2671	75.7659	75.6555	76.0061	75.863	76.1347	76.2076	76.3895	76.29	76.5127	76.7816	77.2455	77.0576	77.0584	77.0011	77.0812	77.1373	76.6344	76.3143	76.4262	76.6398	76.4043	76.2169	76.011
Female	GEORGIA	UNION	79.4606	79.1891	79.376	79.4764	79.7776	79.8007	80.0562	80.3127	80.0535	80.0512	79.6308	79.9531	79.9235	79.6697	79.591	79.6765	79.8781	79.9078	79.7265	79.7968	79.8992	80.1934	79.8169	80.1459	80.162	80.5248
Female	GEORGIA	UPSON	76.3538	75.7202	76.2084	75.5693	75.6911	75.9249	76.0382	76.2855	76.0697	76.2704	76.0601	76.0044	75.9803	75.9949	75.7035	75.3736	75.2244	74.9657	74.785	75.2351	75.0859	75.5145	76.1796	76.1809	75.8888	76.0872
Female	GEORGIA	WALKER	76.9002	76.764	76.911	76.927	76.7382	76.9563	76.9554	77.3283	77.2676	77.0078	76.977	77.0934	77.0503	77.0365	77.0576	77.051	77.1775	76.841	76.8715	77.2078	77.2978	77.4497	77.5186	77.4915	77.1442	77.4553
Female	GEORGIA	WALTON	77.1161	77.1121	77.1392	77.4215	77.5439	77.6167	78.0848	78.1635	78.1506	77.9891	77.7245	77.6139	77.6628	78.1631	77.9836	78.1348	77.8394	77.8586	77.9519	78.2842	78.2955	78.8807	79.1952	79.2257	78.9887	78.5754
Female	GEORGIA	WARE	76.3189	76.7191	76.3675	75.9743	75.7347	75.9594	75.9945	76.4129	76.5101	76.7084	76.7783	76.9538	77.1235	76.9736	76.9097	76.7588	76.612	76.3832	76.3654	76.3396	76.0543	76.011	75.7476	75.8719	75.9596	76.839
Female	GEORGIA	WARREN	75.001	73.9923	74.2821	74.0644	74.469	74.657	74.523	74.5396	74.7544	74.6611	74.474	75.0294	75.2121	75.2279	74.9761	74.9244	75.0841	74.7005	74.8042	74.9591	74.6927	74.6532	75.7382	76.3699	76.4711	76.5251
Female	GEORGIA	WASHINGTON	74.5565	74.6083	74.8649	74.972	75.0877	75.3038	75.744	76.1648	76.132	76.4758	76.4159	76.7872	76.7336	76.7346	76.7075	76.6955	76.5291	76.7913	76.5703	76.6707	76.448	76.5706	76.5223	76.2546	76.5724	76.6528
Female	GEORGIA	WAYNE	75.9165	75.6174	75.3595	75.4035	75.5416	75.8516	75.892	75.9648	75.8919	75.609	75.6665	75.6799	75.8119	76.0997	76.2169	76.3113	76.0837	75.6375	75.4889	76.1035	76.1871	76.7341	77.182	77.0122	76.9612	77.449
Female	GEORGIA	WEBSTER	75.1089	74.9565	75.3686	75.3285	75.546	76.1001	75.8788	76.1482	76.3376	76.4054	76.2556	76.6008	76.4652	76.4905	76.2072	76.3252	76.7004	76.3853	76.4227	76.2602	75.9893	76.0966	75.9713	76.5823	76.4603	76.9604
Female	GEORGIA	WHEELER	76.8038	76.3219	76.8838	76.6924	76.9926	77.0438	76.809	76.9868	76.8322	76.4119	76.3408	76.5741	76.7577	76.6105	76.5574	76.5679	76.5807	76.4276	76.4287	76.704	76.7512	77.069	77.2195	77.1718	77.6209	78.1987
Female	GEORGIA	WHITE	79.1705	78.6011	78.8943	78.9877	79.3493	79.329	79.5041	79.7534	79.38	79.1703	79.0748	79.1143	79.2537	79.4327	79.3791	79.633	79.7407	79.5808	79.4294	79.3281	79.7516	79.6552	80.0562	80.2385	80.3554	80.5343
Female	GEORGIA	WHITFIELD	77.1034	76.9886	77.2892	77.1943	77.5258	77.5964	77.723	77.6704	77.8227	77.5546	77.6612	77.9975	77.8528	78.0853	77.6217	77.6856	77.7163	77.7133	77.5058	77.9767	78.3571	78.3996	78.7091	79.0698	79.0934	79.3513
Female	GEORGIA	WILCOX	75.6914	76.0018	76.0504	76.0171	75.9513	76.3551	76.5209	76.6185	76.5316	76.4997	76.1508	76.2284	76.2575	76.0821	76.0916	75.8989	76.2407	76.0071	75.9396	76.5121	77.2749	76.9386	77.2905	77.6823	77.8005	77.4728
Female	GEORGIA	WILKES	76.2915	76.1127	75.7912	75.9143	75.8153	75.9092	76.09	76.0655	75.9013	76.1319	76.225	76.619	76.5996	76.979	76.8996	76.845	77.1249	76.9874	76.93	76.3239	77.1688	77.1017	77.3607	77.3363	77.5651	77.6426
Female	GEORGIA	WILKINSON	77.3924	76.7477	77.0712	76.7368	77.2109	77.3026	76.9767	76.9547	76.8356	76.7317	76.4337	76.5935	76.6952	76.973	76.7222	76.7639	76.7389	76.5816	76.5562	76.3142	76.3622	76.1678	75.7005	76.4991	76.3722	77.0889
Female	GEORGIA	WORTH	76.4806	76.305	76.2465	76.2304	76.0354	76.5983	76.7684	77.1197	77.2166	76.9626	77.2157	77.4573	77.4799	77.5811	77.3283	77.3389	77.5474	77.6354	77.8107	77.6365	78.204	78.1267	78.1669	78.2581	78.291	78.7388
Female	HAWAII	HAWAII	80.0044	80.0213	79.8837	79.8251	79.6211	79.6987	80.0775	80.4495	80.5095	80.3858	80.3708	80.2693	80.1977	79.9458	80.0919	80.4055	80.6214	80.6342	80.9836	81.5363	81.9622	81.8547	82.0493	82.3449	82.5055	83.0866
Female	HAWAII	HONOLULU	80.4827	80.6842	80.989	81.1542	81.216	81.261	81.4518	81.6871	81.7815	81.8704	81.7965	81.727	81.9104	82.1823	82.1929	82.3255	82.3047	82.4364	82.4839	82.9088	83.1718	83.1009	83.3598	83.5483	83.5707	83.7103
Female	HAWAII	KALAWAO	80.0044	80.0213	79.8837	79.8251	79.6211	79.6987	80.0775	80.4495	80.5095	80.3858	80.3708	80.2693	80.1977	79.9458	80.0919	80.4055	80.6214	80.6342	80.9836	81.5363	81.9622	81.8547	82.0493	82.3449	82.5055	83.0866
Female	HAWAII	KAUAI	80.8168	80.9276	81.0235	80.8829	81.0268	81.1906	81.1027	81.377	81.1521	81.058	81.2745	81.4833	81.7738	82.1525	82.1775	82.7007	82.6828	82.7443	82.587	82.7289	82.5627	82.6895	82.5282	82.5815	82.1364	82.4143
Female	HAWAII	MAUI	80.8267	80.6988	80.8786	81.0937	81.0646	80.9824	80.9503	81.2188	81.4919	81.6238	81.7143	81.771	82.0391	82.0876	82.0704	81.8776	81.7463	81.8989	81.8786	82.1608	81.8818	82.5206	82.5816	83.1473	83.1613	83.6167
Female	IDAHO	ADA	79.2652	79.0733	79.3666	79.3991	79.7999	79.9687	80.061	80.6179	80.5939	80.6889	80.7945	80.8614	81.1967	81.473	81.3222	81.2124	81.1194	81.1615	81.0188	81.24	81.3371	81.6424	81.8432	82.0253	82.0202	82.4263
Female	IDAHO	ADAMS	79.7385	79.6803	79.8365	79.5814	79.5684	79.8949	79.9125	80.1211	79.8858	80.0708	79.9822	79.9697	80.0613	80.205	80.3437	80.3513	80.338	80.5518	80.6228	80.6704	80.4442	81.0553	80.7266	80.9964	81.1226	81.1637
Female	IDAHO	BANNOCK	78.3527	78.6181	78.8685	78.8895	79.2682	79.7834	79.7469	80.0235	79.9124	79.9208	79.6193	79.1564	78.9969	79.0092	78.866	78.8562	78.6988	78.4745	78.5155	79.0001	79.0999	79.0677	79.374	79.607	79.4234	79.5884
Female	IDAHO	BEAR LAKE	78.9455	79.2484	79.0715	79.0782	79.1126	79.2692	79.4965	79.8156	79.5935	79.8236	79.7504	79.9063	80.0496	80.2365	80.425	80.2778	80.2292	80.4247	80.4361	80.6948	80.6777	80.9323	81.0837	81.201	81.1547	80.9132
Female	IDAHO	BENEWAH	76.8661	76.6651	76.9014	76.5821	77.1153	77.3457	77.3267	77.4752	77.571	77.3229	77.268	77.3976	77.6539	77.962	78.0261	78.0723	78.3572	78.2281	78.2768	78.7767	79.2292	79.0943	78.9074	78.9139	78.5744	78.8835
Female	IDAHO	BINGHAM	80.0458	79.9981	79.2639	78.9636	78.8663	78.8549	78.7765	78.8289	79.059	78.9004	79.0131	79.0684	79.2623	79.6847	79.6827	79.6892	79.9467	80.1769	79.7237	79.8759	79.7933	80.1153	80.2568	80.5824	80.7289	80.9363
Female	IDAHO	BLAINE	79.4149	79.6172	79.6955	79.8615	80.0377	79.8257	80.063	80.448	80.1512	80.7957	80.811	80.9166	81.2246	81.4248	81.4595	81.1171	81.059	81.449	81.6964	81.9471	82.3881	83.2791	83.05	83.4199	83.243	82.9793
Female	IDAHO	BOISE	78.777	78.5836	78.7319	78.6465	78.8761	79.0882	79.2133	79.577	79.7481	79.6971	79.7818	79.5744	79.7147	79.8823	79.6058	79.6782	79.6497	79.818	79.6544	79.7988	80.0766	80.6908	80.5489	80.5152	80.6488	80.4626
Female	IDAHO	BONNER	79.4707	79.2524	79.1645	78.8804	78.9978	79.0629	79.2903	79.6336	79.6773	79.6917	79.9372	79.9992	79.9672	79.7191	79.6859	79.7798	79.6397	79.58	79.3865	79.9401	79.8845	80.444	80.5689	80.4705	80.4348	80.7367
Female	IDAHO	BONNEVILLE	78.7498	79.095	79.2038	79.3205	79.4875	79.7644	79.9209	80.2225	80.0477	80.085	79.9555	79.8586	79.7696	79.653	79.5699	79.5422	79.49	79.3309	79.3411	79.6383	79.8099	79.7527	79.8172	79.9273	80.1992	80.7023
Female	IDAHO	BOUNDARY	79.4707	79.2524	79.1645	78.8804	78.9978	79.0629	79.2903	79.6336	79.6773	79.6917	79.9372	79.9992	79.9672	79.7191	79.6859	79.7798	79.6397	79.58	79.3865	79.9401	79.8845	80.444	80.5689	80.4705	80.4348	80.7367
Female	IDAHO	BUTTE	79.0086	79.0131	78.954	78.8075	78.7446	79.1596	79.3873	79.5965	79.2967	79.295	79.4186	79.55	79.471	79.6399	79.5286	79.3935	79.5879	79.6956	79.3976	79.5019	79.6387	80.0043	80.3623	80.3564	80.7331	80.539
Female	IDAHO	CAMAS	79.3704	79.3009	79.2597	78.9786	79.3441	79.3601	79.4531	79.6831	79.5528	79.4625	79.4656	79.2686	79.7148	80.0623	79.6862	79.813	79.9083	79.8202	79.2492	79.8501	79.7306	79.6975	80.1077	79.982	79.4603	79.5589
Female	IDAHO	CANYON	79.2507	79.2599	79.3526	79.2531	79.3599	79.5332	79.7369	79.8365	79.6512	79.5413	79.5501	79.7508	79.7616	79.8909	79.6645	79.8613	79.9175	80.0788	80.0806	80.0452	80.162	80.1564	79.8525	79.8375	80.1127	80.6449
Female	IDAHO	CARIBOU	78.9455	79.2484	79.0715	79.0782	79.1126	79.2692	79.4965	79.8156	79.5935	79.8236	79.7504	79.9063	80.0496	80.2365	80.425	80.2778	80.2292	80.4247	80.4361	80.6948	80.6777	80.9323	81.0837	81.201	81.1547	80.9132
Female	IDAHO	CASSIA	79.2413	79.0047	78.8769	78.8055	78.886	78.9473	79.0789	79.5739	79.6345	79.8889	80.2802	80.6433	80.5626	80.6575	80.5665	80.4414	80.4362	80.2191	79.9809	80.0999	80.4176	80.4444	80.2192	80.6857	80.5314	80.5132
Female	IDAHO	CLARK	79.0086	79.0131	78.954	78.8075	78.7446	79.1596	79.3873	79.5965	79.2967	79.295	79.4186	79.55	79.471	79.6399	79.5286	79.3935	79.5879	79.6956	79.3976	79.5019	79.6387	80.0043	80.3623	80.3564	80.7331	80.539
Female	IDAHO	CLEARWATER	79.0536	78.6799	78.9265	78.9918	79.138	79.4456	79.3177	79.7578	79.66	79.6689	79.7145	79.5586	79.749	79.7986	79.7466	79.7382	79.5306	79.608	79.5004	79.8058	80.2043	80.5626	80.6289	80.8757	80.8187	80.814
Female	IDAHO	CUSTER	78.777	78.5836	78.7319	78.6465	78.8761	79.0882	79.2133	79.577	79.7481	79.6971	79.7818	79.5744	79.7147	79.8823	79.6058	79.6782	79.6497	79.818	79.6544	79.7988	80.0766	80.6908	80.5489	80.5152	80.6488	80.4626
Female	IDAHO	ELMORE	79.0434	78.6986	78.6562	78.6747	78.7793	78.7572	78.6413	78.8334	78.7414	78.7359	78.8571	78.6098	78.7326	79.1223	78.954	79.0318	79.109	79.1629	79.4443	79.728	80.1031	79.9354	80.0449	80.4493	79.9842	80.2369
Female	IDAHO	FRANKLIN	78.9455	79.2484	79.0715	79.0782	79.1126	79.2692	79.4965	79.8156	79.5935	79.8236	79.7504	79.9063	80.0496	80.2365	80.425	80.2778	80.2292	80.4247	80.4361	80.6948	80.6777	80.9323	81.0837	81.201	81.1547	80.9132
Female	IDAHO	FREMONT	79.0086	79.0131	78.954	78.8075	78.7446	79.1596	79.3873	79.5965	79.2967	79.295	79.4186	79.55	79.471	79.6399	79.5286	79.3935	79.5879	79.6956	79.3976	79.5019	79.6387	80.0043	80.3623	80.3564	80.7331	80.539
Female	IDAHO	GEM	78.777	78.5836	78.7319	78.6465	78.8761	79.0882	79.2133	79.577	79.7481	79.6971	79.7818	79.5744	79.7147	79.8823	79.6058	79.6782	79.6497	79.818	79.6544	79.7988	80.0766	80.6908	80.5489	80.5152	80.6488	80.4626
Female	IDAHO	GOODING	79.3704	79.3009	79.2597	78.9786	79.3441	79.3601	79.4531	79.6831	79.5528	79.4625	79.4656	79.2686	79.7148	80.0623	79.6862	79.813	79.9083	79.8202	79.2492	79.8501	79.7306	79.6975	80.1077	79.982	79.4603	79.5589
Female	IDAHO	IDAHO	79.0536	78.6799	78.9265	78.9918	79.138	79.4456	79.3177	79.7578	79.66	79.6689	79.7145	79.5586	79.749	79.7986	79.7466	79.7382	79.5306	79.608	79.5004	79.8058	80.2043	80.5626	80.6289	80.8757	80.8187	80.814
Female	IDAHO	JEFFERSON	78.9045	78.7174	78.8055	78.9274	79.0533	79.2015	79.6232	80.1965	79.9311	80.2706	80.0358	80.1203	80.1438	80.151	80.2202	80.1207	80.2142	80.0662	79.6103	80.0798	80.3034	80.3175	80.5899	81.1891	81.4571	81.451
Female	IDAHO	JEROME	80.2121	79.1847	79.1328	79.146	79.512	79.4141	79.2151	79.6235	79.5696	79.5361	79.5286	79.6567	79.6821	80.0862	79.778	79.8275	79.7738	79.8859	80.1036	80.0098	80.3848	80.0606	80.0186	80.504	80.0246	80.187
Female	IDAHO	KOOTENAI	79.1523	79.4868	79.2774	79.0084	79.2455	79.5008	79.4242	79.7679	79.5431	79.557	79.6103	79.6813	79.7975	79.9272	80.0026	79.9729	80.1614	79.9992	80.0462	80.6278	80.7736	81.1352	81.1442	80.9886	80.8347	80.8561
Female	IDAHO	LATAH	79.6171	79.7066	79.7717	79.6913	79.7245	79.8258	79.8329	80.1413	79.8203	80.3825	80.3832	80.4159	80.5634	80.566	80.7362	80.6935	80.6469	80.9134	80.5838	80.9469	81.4126	81.4623	81.389	81.6394	81.834	81.683
Female	IDAHO	LEMHI	79.0086	79.0131	78.954	78.8075	78.7446	79.1596	79.3873	79.5965	79.2967	79.295	79.4186	79.55	79.471	79.6399	79.5286	79.3935	79.5879	79.6956	79.3976	79.5019	79.6387	80.0043	80.3623	80.3564	80.7331	80.539
Female	IDAHO	LEWIS	79.0536	78.6799	78.9265	78.9918	79.138	79.4456	79.3177	79.7578	79.66	79.6689	79.7145	79.5586	79.749	79.7986	79.7466	79.7382	79.5306	79.608	79.5004	79.8058	80.2043	80.5626	80.6289	80.8757	80.8187	80.814
Female	IDAHO	LINCOLN	79.3704	79.3009	79.2597	78.9786	79.3441	79.3601	79.4531	79.6831	79.5528	79.4625	79.4656	79.2686	79.7148	80.0623	79.6862	79.813	79.9083	79.8202	79.2492	79.8501	79.7306	79.6975	80.1077	79.982	79.4603	79.5589
Female	IDAHO	MADISON	79.4968	79.7873	79.6009	79.5454	79.4965	79.8628	79.8208	80.0235	79.6308	79.6636	79.9206	79.6407	79.5845	79.8902	79.9289	79.7579	79.6789	80.0714	80.017	80.1408	80.3952	80.5076	80.5395	80.5408	80.7117	81.1273
Female	IDAHO	MINIDOKA	79.8756	79.1908	79.1171	79.1961	79.1029	79.3382	79.5237	79.9493	79.9066	79.8206	79.9432	79.9484	79.8919	79.5314	79.1146	79.1603	79.0728	79.0842	78.7529	79.3094	79.2637	79.7806	79.9094	79.9948	79.2575	79.3331
Female	IDAHO	NEZ PERCE	78.6447	78.706	78.4902	78.694	78.8827	79.2938	79.406	79.8438	79.9698	80.1252	80.2318	80.2101	80.2563	80.2724	80.1248	80.0603	80.0143	79.5645	79.5233	79.6596	79.6772	79.8826	80.2182	80.092	80.2234	79.8823
Female	IDAHO	ONEIDA	79.2413	79.0047	78.8769	78.8055	78.886	78.9473	79.0789	79.5739	79.6345	79.8889	80.2802	80.6433	80.5626	80.6575	80.5665	80.4414	80.4362	80.2191	79.9809	80.0999	80.4176	80.4444	80.2192	80.6857	80.5314	80.5132
Female	IDAHO	OWYHEE	79.0434	78.6986	78.6562	78.6747	78.7793	78.7572	78.6413	78.8334	78.7414	78.7359	78.8571	78.6098	78.7326	79.1223	78.954	79.0318	79.109	79.1629	79.4443	79.728	80.1031	79.9354	80.0449	80.4493	79.9842	80.2369
Female	IDAHO	PAYETTE	80.2164	79.8866	79.7178	79.7286	79.8961	79.4484	79.1648	79.3867	79.2439	79.0634	78.9562	78.9388	78.7875	78.9168	78.6226	78.7751	78.7137	78.904	79.0832	79.3975	79.6379	79.2984	79.304	79.5677	79.6152	79.8708
Female	IDAHO	POWER	79.2413	79.0047	78.8769	78.8055	78.886	78.9473	79.0789	79.5739	79.6345	79.8889	80.2802	80.6433	80.5626	80.6575	80.5665	80.4414	80.4362	80.2191	79.9809	80.0999	80.4176	80.4444	80.2192	80.6857	80.5314	80.5132
Female	IDAHO	SHOSHONE	76.8661	76.6651	76.9014	76.5821	77.1153	77.3457	77.3267	77.4752	77.571	77.3229	77.268	77.3976	77.6539	77.962	78.0261	78.0723	78.3572	78.2281	78.2768	78.7767	79.2292	79.0943	78.9074	78.9139	78.5744	78.8835
Female	IDAHO	TETON	79.4968	79.7873	79.6009	79.5454	79.4965	79.8628	79.8208	80.0235	79.6308	79.6636	79.9206	79.6407	79.5845	79.8902	79.9289	79.7579	79.6789	80.0714	80.017	80.1408	80.3952	80.5076	80.5395	80.5408	80.7117	81.1273
Female	IDAHO	TWIN FALLS	79.4452	79.6982	79.7457	79.6431	79.7057	79.8467	79.5564	79.5467	79.3247	79.3014	79.2275	79.1432	79.4728	79.9293	79.8971	79.8437	80.0585	79.9359	79.67	79.8608	80.021	79.8101	79.4602	79.7778	79.198	79.7832
Female	IDAHO	VALLEY	79.7385	79.6803	79.8365	79.5814	79.5684	79.8949	79.9125	80.1211	79.8858	80.0708	79.9822	79.9697	80.0613	80.205	80.3437	80.3513	80.338	80.5518	80.6228	80.6704	80.4442	81.0553	80.7266	80.9964	81.1226	81.1637
Female	IDAHO	WASHINGTON	79.7385	79.6803	79.8365	79.5814	79.5684	79.8949	79.9125	80.1211	79.8858	80.0708	79.9822	79.9697	80.0613	80.205	80.3437	80.3513	80.338	80.5518	80.6228	80.6704	80.4442	81.0553	80.7266	80.9964	81.1226	81.1637
Female	ILLINOIS	ADAMS	78.5146	79.1978	79.2433	79.0037	79.2967	79.4939	79.4878	79.9291	79.821	80.1974	80.1199	80.3505	80.6667	80.7722	80.4812	80.2755	80.2517	80.0957	79.7109	80.0215	80.0035	80.2539	80.1122	80.4095	80.8735	81.2957
Female	ILLINOIS	ALEXANDER	75.365	75.3106	75.7578	75.4228	75.6514	75.9482	76.0408	76.3256	76.5594	76.3825	76.1421	76.2298	76.1522	76.2132	76.0095	75.9306	76.2674	75.9752	76.1564	76.4731	76.3354	76.1314	76.212	76.3308	76.5381	77.2554
Female	ILLINOIS	BOND	77.8475	78.1905	78.1788	78.3379	78.353	78.7214	78.726	79.0699	79.1314	78.9238	79.0339	79.2115	79.3195	79.5019	79.4135	79.4457	79.3758	79.2771	79.3206	79.5048	79.9617	79.8451	79.4035	79.9529	80.2071	80.1332
Female	ILLINOIS	BOONE	78.2655	78.6256	78.7305	78.6981	78.7398	78.9767	78.983	79.1377	79.3882	79.2358	79.5967	79.6929	80.02	80.2357	80.1605	80.1594	80.1603	80.2331	80.4097	80.2535	80.3715	80.6387	79.9616	80.298	80.3181	80.8794
Female	ILLINOIS	BROWN	78.3102	78.4617	78.7137	78.6954	78.8367	79.0961	79.111	79.4898	79.4767	79.5574	79.1464	79.1249	79.309	79.5685	79.3595	79.3045	79.1496	79.1395	78.9867	79.5455	78.8054	78.9828	79.1853	79.4205	79.2609	79.1457
Female	ILLINOIS	BUREAU	78.9928	79.6367	79.5162	79.2157	79.2419	79.523	79.6401	79.7476	79.8807	80.0717	80.1543	80.4036	80.544	80.6377	80.507	80.6177	80.4039	80.3364	79.9054	80.3156	80.0138	79.9391	80.1596	80.6048	81.0912	81.3493
Female	ILLINOIS	CALHOUN	78.3469	78.1694	78.5847	78.3725	78.546	78.4923	78.4326	78.5083	78.4481	78.1462	78.2867	78.3537	78.5883	78.7485	78.6255	78.8619	78.7377	78.6582	78.7652	79.0966	78.8171	78.9994	78.7576	78.9246	78.9465	79.181
Female	ILLINOIS	CARROLL	78.112	78.0834	78.3879	78.3437	78.3122	78.2214	78.6682	78.9856	78.9406	78.7576	78.9675	78.8873	78.9539	79.3359	79.3739	79.4919	79.4215	80.1222	80.2537	80.3908	80.2837	80.6809	80.7814	80.9231	80.9125	80.6698
Female	ILLINOIS	CASS	78.4352	78.1289	78.5934	78.4025	78.4663	78.3695	78.4018	78.6994	78.6024	78.6709	78.726	79.0162	79.2752	79.3468	79.5037	79.5873	79.3644	79.3163	79.2577	79.3394	79.3394	79.2903	79.5849	79.6444	79.4443	79.8904
Female	ILLINOIS	CHAMPAIGN	79.4735	79.3086	79.2087	79.0335	79.0937	79.216	79.3255	79.6223	79.5147	79.3426	79.3529	79.484	79.6387	79.8839	79.8393	79.9443	79.8057	79.948	80.0031	80.2306	80.0169	80.5441	81.1617	81.5161	81.5829	81.8449
Female	ILLINOIS	CHRISTIAN	78.6317	78.3611	78.5819	78.7351	78.8344	78.9414	79.0868	79.3798	79.3686	79.1389	79.0107	78.9314	78.9452	79.0095	78.7553	78.8371	78.9787	78.8961	79.0201	79.4771	79.6017	79.778	79.8684	79.877	79.6404	79.778
Female	ILLINOIS	CLARK	79.0592	78.3984	78.7967	78.9224	79.1744	79.4669	79.4937	80.2198	79.9753	80.0382	80.111	79.899	79.8409	79.6732	79.5591	79.5399	79.1195	79.43	79.1622	79.365	79.0606	78.7167	79.0369	79.31	79.0721	78.8104
Female	ILLINOIS	CLAY	78.6933	78.8151	78.992	78.933	79.0261	79.1158	79.1038	79.204	79.118	78.8824	78.8025	78.6627	78.6724	78.9477	79.0194	79.23	79.3691	79.1069	79.53	79.6547	79.3419	79.43	79.367	79.5788	79.773	80.1169
Female	ILLINOIS	CLINTON	79.0236	79.1916	79.2667	79.3532	79.6496	79.7756	79.688	79.9644	80.0552	80.1628	80.234	80.611	80.6583	80.6336	80.2814	80.543	80.2568	80.5041	79.9741	80.0613	80.4487	80.7527	80.7959	81.0817	81.8408	82.2039
Female	ILLINOIS	COLES	78.8339	78.6144	78.9952	78.8591	78.85	78.7661	78.4278	78.5773	78.5057	78.314	78.3225	78.3555	78.689	78.9513	78.6543	78.5225	78.5962	78.354	78.6035	78.8107	78.8491	79.2878	79.3852	79.2893	79.6998	80.0806
Female	ILLINOIS	COOK	76.6908	76.661	76.6176	76.6074	76.564	76.7461	76.9638	77.1522	77.195	77.3336	77.4374	77.7779	78.0088	78.3496	78.1389	78.3563	78.5741	78.8037	79.0945	79.4075	79.6551	79.8195	80.0978	80.1763	80.4125	80.9808
Female	ILLINOIS	CRAWFORD	79.176	79.2299	79.281	79.3297	79.3746	79.4691	79.144	79.2645	78.8371	78.728	78.5323	78.4576	78.5256	78.5321	78.5758	78.6184	78.4325	78.5118	78.3533	78.8382	78.7261	78.8336	78.7756	79.5135	79.4567	79.4656
Female	ILLINOIS	CUMBERLAND	79.4803	79.3433	79.5563	79.7301	79.8432	79.9844	80.1491	80.5309	80.147	80.1565	79.701	79.7491	79.7564	79.6757	79.6407	79.7162	79.6777	79.5354	79.5672	79.9222	79.5744	79.5847	79.8206	80.3	80.4872	80.7591
Female	ILLINOIS	DE KALB	78.3881	78.5226	78.7595	78.6812	78.8735	79.1192	79.1625	79.6108	79.6656	79.7504	79.7679	79.6751	79.8925	80.0587	80.008	79.8735	79.7826	79.7078	80.0247	80.2292	80.2476	80.4955	80.7154	81.0982	80.7544	80.735
Female	ILLINOIS	DE WITT	79.0311	78.96	79.01	78.7507	79.0815	79.0418	78.9786	79.275	79.2786	79.3583	79.7053	79.659	79.8759	79.9761	79.8961	79.5585	79.5397	79.5071	79.1959	79.6166	79.5799	79.4343	79.2821	79.6397	79.5707	79.6987
Female	ILLINOIS	DOUGLAS	78.497	78.4892	78.7086	78.5556	78.6352	78.923	79.0088	79.3198	79.446	79.4905	79.4723	79.7108	79.9026	79.9165	79.8484	80.1496	80.0052	80.0244	80.0051	79.7498	79.7598	79.4474	79.9491	80.4225	80.4416	80.8819
Female	ILLINOIS	DU PAGE	78.9545	79.3165	79.4451	79.564	80.0617	80.2229	80.2252	80.4299	80.3385	80.3337	80.5671	80.6598	80.9623	81.1265	81.1108	81.1407	81.2492	81.4847	81.6423	81.8704	81.8717	82.1267	82.4724	82.7737	82.8552	83.3578
Female	ILLINOIS	EDGAR	77.8578	77.8992	77.894	78.0543	78.1703	78.4199	78.5098	78.5641	78.6553	78.8518	78.7323	78.796	78.7845	79.0743	78.896	79.0155	78.8094	78.4497	78.4591	78.6537	78.5029	78.6027	78.7966	79.1677	78.8789	79.0989
Female	ILLINOIS	EDWARDS	78.6559	79.0224	78.9694	79.1829	79.2182	79.1522	79.2566	79.3201	79.4651	79.4582	79.739	79.9314	80.1424	80.3547	80.0009	80.071	79.7913	80.0555	79.9183	80.156	79.9336	79.9179	79.9168	80.586	80.3845	80.6186
Female	ILLINOIS	EFFINGHAM	78.7896	78.758	78.8185	78.7206	78.8117	78.6556	78.9653	79.1323	79.3236	79.5171	79.783	79.9869	80.2608	80.5504	80.2929	80.4195	80.1298	80.2873	80.3971	80.4717	80.0943	80.2332	80.4792	80.8875	80.7674	80.8461
Female	ILLINOIS	FAYETTE	78.6891	78.5574	78.8068	78.8075	79.2304	79.1286	78.8595	79.186	78.7674	78.706	78.366	78.7179	78.9904	79.2931	79.2128	79.3819	79.4877	79.5484	79.3885	79.7927	79.7909	79.4905	79.6183	79.9634	79.9989	80.5296
Female	ILLINOIS	FORD	78.7802	78.6792	78.8733	79.1927	79.4154	79.259	79.3044	79.5241	79.4793	79.3161	79.2108	78.9991	79.253	79.2794	79.1784	79.104	79.0091	79.0864	78.9152	79.0614	78.3916	78.996	79.0871	78.758	79.1067	79.1809
Female	ILLINOIS	FRANKLIN	76.8817	76.9706	77.1232	77.1923	77.1811	77.493	77.6935	77.8943	78.1381	78.2339	78.3118	78.1664	78.1495	78.064	78.0124	77.5953	77.5003	77.3414	77.3334	77.6665	77.7582	77.7875	77.872	78.2525	77.992	78.149
Female	ILLINOIS	FULTON	78.02	78.2464	78.6632	78.288	78.5287	78.9696	79.0227	79.1063	78.8265	78.6454	78.6479	78.6762	78.9081	79.1867	78.9127	78.9459	78.9531	78.9591	79.103	79.2062	79.4004	79.4757	79.3523	79.6051	79.4778	79.3041
Female	ILLINOIS	GALLATIN	78.4342	78.3487	78.456	78.4387	78.58	78.5696	78.523	78.7401	78.652	78.3167	78.2737	78.4954	78.6617	78.5431	78.5769	78.8392	78.7662	79.0835	79.0923	79.03	79.2005	78.6524	78.7366	78.9458	78.5159	78.7074
Female	ILLINOIS	GREENE	78.3469	78.1694	78.5847	78.3725	78.546	78.4923	78.4326	78.5083	78.4481	78.1462	78.2867	78.3537	78.5883	78.7485	78.6255	78.8619	78.7377	78.6582	78.7652	79.0966	78.8171	78.9994	78.7576	78.9246	78.9465	79.181
Female	ILLINOIS	GRUNDY	78.7035	78.8037	78.7647	78.8248	78.8775	78.8605	79.0494	79.3438	79.48	79.5391	79.528	79.719	79.6745	79.5708	79.3444	79.3516	79.2905	79.258	79.4783	79.6759	79.6601	79.9483	80.3287	80.2185	80.195	80.3209
Female	ILLINOIS	HAMILTON	78.4342	78.3487	78.456	78.4387	78.58	78.5696	78.523	78.7401	78.652	78.3167	78.2737	78.4954	78.6617	78.5431	78.5769	78.8392	78.7662	79.0835	79.0923	79.03	79.2005	78.6524	78.7366	78.9458	78.5159	78.7074
Female	ILLINOIS	HANCOCK	79.2962	78.9623	79.2327	79.2099	79.7144	79.5961	79.621	80.0612	79.9266	79.878	79.5684	79.6994	79.8793	79.863	79.8247	79.9646	80.1419	80.3732	80.3342	80.9334	80.9374	81.266	81.3979	81.8136	82.0062	82.1826
Female	ILLINOIS	HARDIN	78.4342	78.3487	78.456	78.4387	78.58	78.5696	78.523	78.7401	78.652	78.3167	78.2737	78.4954	78.6617	78.5431	78.5769	78.8392	78.7662	79.0835	79.0923	79.03	79.2005	78.6524	78.7366	78.9458	78.5159	78.7074
Female	ILLINOIS	HENDERSON	78.6916	78.9254	79.3078	79.1533	79.4493	79.3862	79.5057	79.6063	79.1741	79.4133	79.3029	79.3461	79.6556	79.8509	80.1741	80.0733	80.1182	80.3258	80.3158	80.5091	80.2172	80.3945	80.7965	81.1681	81.564	82.1087
Female	ILLINOIS	HENRY	79.0561	79.0583	79.2503	79.3923	79.642	79.7152	79.7895	80.1334	80.0536	80.0016	79.9476	80.2343	80.3305	80.5444	80.187	80.1587	80.2161	80.0979	80.116	80.5272	80.6941	80.8794	80.7335	81.0735	81.0724	81.001
Female	ILLINOIS	IROQUOIS	78.7802	78.6792	78.8733	79.1927	79.4154	79.259	79.3044	79.5241	79.4793	79.3161	79.2108	78.9991	79.253	79.2794	79.1784	79.104	79.0091	79.0864	78.9152	79.0614	78.3916	78.996	79.0871	78.758	79.1067	79.1809
Female	ILLINOIS	JACKSON	78.543	78.4741	78.3273	78.1976	78.1295	78.3441	78.2503	78.4707	78.4856	78.3058	78.4186	78.1325	78.443	78.6492	78.6197	78.4449	78.62	78.741	79.0432	78.8998	78.407	78.9317	79.1263	79.3791	79.2001	79.5885
Female	ILLINOIS	JASPER	79.4803	79.3433	79.5563	79.7301	79.8432	79.9844	80.1491	80.5309	80.147	80.1565	79.701	79.7491	79.7564	79.6757	79.6407	79.7162	79.6777	79.5354	79.5672	79.9222	79.5744	79.5847	79.8206	80.3	80.4872	80.7591
Female	ILLINOIS	JEFFERSON	79.3149	79.2196	79.1949	79.136	79.0859	79.1196	78.9237	79.2781	78.9257	78.7313	78.7819	78.8396	79.0516	79.2024	79.0268	79.0971	79.16	78.9813	78.8295	79.0534	79.2851	78.7995	78.7618	78.6578	78.7562	78.8816
Female	ILLINOIS	JERSEY	78.1834	78.2215	77.8402	77.793	77.8472	77.8494	77.818	78.123	78.2565	78.2415	78.1812	78.3634	78.7379	78.5344	78.5668	78.5174	78.469	78.7374	78.6575	79.0579	78.8973	78.9438	79.0336	79.6992	80.2669	80.4617
Female	ILLINOIS	JO DAVIESS	79.6788	79.789	79.8666	79.6862	79.8266	79.9937	80.2367	80.4613	80.2575	80.6947	80.549	80.79	80.8136	81.1652	81.1362	81.1208	81.2246	81.3123	81.2684	81.618	81.8097	81.8192	81.8332	81.9773	81.9377	81.9265
Female	ILLINOIS	JOHNSON	78.4529	78.4956	78.6552	78.387	78.2135	78.2281	78.3389	78.4347	78.0429	77.7198	77.8514	77.9344	77.7774	77.9436	77.8603	77.7208	77.8641	77.7459	77.8615	78.3188	78.7612	78.87	78.8606	78.8363	78.9453	79.2501
Female	ILLINOIS	KANE	77.3398	77.6081	77.7601	77.9885	78.2729	78.5239	78.682	78.9233	79.1434	79.0533	78.9821	79.0044	79.2601	79.4991	79.762	79.8296	80.0762	80.1922	80.5262	80.9154	81.1949	81.3856	81.6208	81.6966	81.7764	82.0808
Female	ILLINOIS	KANKAKEE	77.1998	76.8718	76.4742	76.0886	76.0989	76.0504	76.2001	76.4932	76.9035	77.0742	77.2274	77.2635	77.2669	77.6606	77.7387	77.7175	77.5307	77.8515	78.0701	78.0979	78.2518	78.5044	78.9597	79.1319	79.4382	80.1144
Female	ILLINOIS	KENDALL	78.4537	78.6865	79.0179	78.7932	78.7246	79.1944	79.3135	79.4882	79.4728	79.5773	79.5139	79.2972	79.4568	79.8627	80.4065	80.3879	80.626	80.9074	81.177	81.3946	81.8101	82.2034	82.0875	82.5533	82.8723	83.0579
Female	ILLINOIS	KNOX	78.1795	77.9802	78.2748	78.4077	78.5672	78.5545	78.8209	79.1841	79.2779	79.0972	79.1295	79.4593	79.5481	79.6937	79.4427	79.1924	79.0516	79.0885	78.8015	78.7698	78.2359	77.9714	78.3601	78.1284	78.5041	78.469
Female	ILLINOIS	LA SALLE	78.7876	78.6839	78.8419	78.7712	79.0335	78.9804	79.0857	79.4425	79.3841	79.4996	79.5376	79.6411	79.7617	79.8522	79.823	79.8781	79.8913	79.7379	79.6571	79.7241	79.5072	79.6416	79.6213	79.6843	79.5659	79.4709
Female	ILLINOIS	LAKE	77.9988	78.2796	78.534	78.5009	78.8307	79.0982	79.2582	79.7115	79.9547	79.8952	80.0745	79.8702	80.0212	80.1226	80.2048	80.2408	80.24	80.4188	80.7024	80.9926	81.3316	81.5109	81.8681	82.168	82.0994	82.5117
Female	ILLINOIS	LAWRENCE	78.6128	78.7368	78.4055	78.1436	77.9117	77.745	77.8925	77.9173	78.0722	78.2849	78.1559	78.1739	78.2067	78.8219	78.8741	78.8864	78.7322	78.6753	78.6916	78.9959	78.938	78.7949	78.9187	79.2156	78.6219	78.5955
Female	ILLINOIS	LEE	77.9312	77.9247	78.1897	78.2488	78.6332	78.5238	78.4418	78.6985	78.5991	78.2254	78.4015	78.5167	78.5665	78.806	78.7916	79.0567	78.8564	78.8175	78.7343	79.0563	79.1862	79.4149	79.0338	79.1669	79.4225	79.8581
Female	ILLINOIS	LIVINGSTON	79.9531	79.587	79.6539	79.3618	79.3714	79.1667	79.1366	79.1296	79.0457	79.0697	79.0137	79.2643	79.5771	79.7585	79.5992	79.7938	79.6286	79.5415	79.3174	79.3952	79.1025	79.2286	79.5902	80.1773	80.2648	80.6663
Female	ILLINOIS	LOGAN	78.432	78.5983	78.6155	78.8745	78.9482	79.0869	79.1803	79.3304	79.1949	79.1266	79.0439	79.0424	78.9253	78.999	79.0125	79.0346	78.9297	78.9683	79.0087	79.7073	79.4853	79.8611	79.8203	80.4651	80.3354	80.3404
Female	ILLINOIS	MACON	78.0311	78.0716	78.1065	78.1086	78.0586	78.1375	78.3226	78.6958	78.6677	78.6088	78.5927	78.6013	78.8422	79.1404	79.1708	79.1922	79.2838	79.2055	78.9137	78.9934	79.0988	78.928	79.3061	79.4487	79.399	79.563
Female	ILLINOIS	MACOUPIN	79.1508	78.5941	78.8361	78.5333	78.6507	78.7674	78.6809	79.106	78.9175	78.6713	78.4778	78.43	78.7347	78.8545	78.7906	79.1678	79.2932	79.5361	79.6117	79.7576	79.7085	79.7798	79.5955	79.4936	79.5506	79.666
Female	ILLINOIS	MADISON	77.6965	77.7584	77.9533	77.802	78.0501	78.154	78.2849	78.3555	78.0649	77.9411	77.8056	77.8284	77.8611	77.7512	77.8047	77.8322	77.8932	78.157	78.5953	78.9037	79.1381	79.1226	79.1773	79.4188	79.4635	79.5736
Female	ILLINOIS	MARION	77.6582	77.9699	77.9036	77.5187	77.5796	77.6243	77.6287	77.6289	77.56	77.5681	77.824	77.9186	78.4086	78.8547	78.6787	78.8738	78.5833	78.4841	78.3871	78.1984	77.5778	78.1088	78.2295	78.1132	78.2997	78.2102
Female	ILLINOIS	MARSHALL	80.1493	80.2264	80.0958	80.038	80.1928	80.049	79.8626	80.0666	79.9867	80.2191	79.7262	79.5117	79.6406	79.5077	79.6645	79.5469	79.4016	79.7234	79.7966	80.0724	79.4871	79.4347	80.0059	80.1039	79.9102	79.4668
Female	ILLINOIS	MASON	78.3102	78.4617	78.7137	78.6954	78.8367	79.0961	79.111	79.4898	79.4767	79.5574	79.1464	79.1249	79.309	79.5685	79.3595	79.3045	79.1496	79.1395	78.9867	79.5455	78.8054	78.9828	79.1853	79.4205	79.2609	79.1457
Female	ILLINOIS	MASSAC	78.4529	78.4956	78.6552	78.387	78.2135	78.2281	78.3389	78.4347	78.0429	77.7198	77.8514	77.9344	77.7774	77.9436	77.8603	77.7208	77.8641	77.7459	77.8615	78.3188	78.7612	78.87	78.8606	78.8363	78.9453	79.2501
Female	ILLINOIS	MCDONOUGH	79.2653	78.989	78.989	79.0754	79.4943	79.3874	79.4384	79.6748	79.5318	79.7502	79.6084	79.5537	79.8089	79.8494	79.9634	79.8266	79.795	79.9484	79.7749	80.1006	79.8658	80.0255	79.8683	80.1629	80.1297	80.1587
Female	ILLINOIS	MCHENRY	77.1841	77.4762	77.8171	78.0522	78.2909	78.8009	78.819	79.3196	79.463	79.4572	79.6389	79.546	79.6451	79.9099	79.9982	80.0477	79.9876	80.101	80.486	80.6505	80.733	80.8764	80.9926	81.3676	81.5963	81.8535
Female	ILLINOIS	MCLEAN	78.5827	79.1443	79.4035	79.6163	79.699	79.7796	79.9497	80.2402	80.0196	79.8861	79.9145	79.9441	79.9132	79.8236	79.7459	79.7654	79.7624	79.7866	79.7496	80.1257	80.2459	80.3615	80.9897	80.8969	81.1609	81.3534
Female	ILLINOIS	MENARD	78.4352	78.1289	78.5934	78.4025	78.4663	78.3695	78.4018	78.6994	78.6024	78.6709	78.726	79.0162	79.2752	79.3468	79.5037	79.5873	79.3644	79.3163	79.2577	79.3394	79.3394	79.2903	79.5849	79.6444	79.4443	79.8904
Female	ILLINOIS	MERCER	78.6916	78.9254	79.3078	79.1533	79.4493	79.3862	79.5057	79.6063	79.1741	79.4133	79.3029	79.3461	79.6556	79.8509	80.1741	80.0733	80.1182	80.3258	80.3158	80.5091	80.2172	80.3945	80.7965	81.1681	81.564	82.1087
Female	ILLINOIS	MONROE	78.0051	77.9589	78.4374	78.2418	78.8287	78.9656	78.9534	79.2299	79.2298	79.0425	79.3505	79.5723	79.7503	79.8817	80.0765	80.3809	80.2388	80.3564	80.4515	80.6527	80.2683	80.4218	80.9058	81.2432	81.5486	82.1541
Female	ILLINOIS	MONTGOMERY	79.2874	78.9788	79.0261	79.0997	79.0003	78.967	79.1007	79.3667	79.3721	79.1044	79.1729	79.3708	79.43	79.3531	79.2342	79.335	79.173	79.0639	79.1923	79.5195	79.5995	79.5398	79.4784	79.8278	79.757	79.5891
Female	ILLINOIS	MORGAN	78.4321	77.8286	77.9404	77.905	78.078	77.9131	78.1618	78.5644	78.8967	79.0524	78.9666	79.0037	79.0077	78.7651	78.645	78.4404	78.3945	78.0011	78.5368	79.0156	79.0353	79.0189	79.3358	79.6957	79.858	80.13
Female	ILLINOIS	MOULTRIE	78.523	78.6348	78.8006	78.7299	78.9941	79.0897	79.162	79.4036	79.3056	79.4606	79.2821	79.3669	79.6812	79.7438	79.8388	80.0111	79.7914	79.8731	80.1835	80.4304	80.1935	80.1026	80.4199	80.6036	80.4837	80.618
Female	ILLINOIS	OGLE	79.1021	79.3379	79.5358	79.3542	79.7361	79.888	79.7576	80.0474	79.9719	79.9262	79.7081	79.7276	79.7738	79.9145	79.7004	79.7611	79.7157	79.4478	79.4732	79.8498	79.9489	80.1475	80.6391	81.1367	81.1515	81.5617
Female	ILLINOIS	PEORIA	77.7599	77.9073	78.165	78.2288	78.4886	78.8161	78.9458	79.1773	79.1527	79.338	79.2607	79.124	79.3534	79.3924	79.3026	79.2045	79.0888	79.1165	79.178	79.2246	78.9245	79.062	79.1669	79.1283	79.1611	79.3577
Female	ILLINOIS	PERRY	77.9587	78.2499	78.344	78.3032	78.4539	78.8569	78.7378	78.6844	78.5571	78.5279	78.5978	78.7987	78.9033	78.8655	78.7286	78.7275	78.5406	78.0328	78.48	78.5356	78.8385	79.1029	78.9908	78.8288	79.4838	79.8248
Female	ILLINOIS	PIATT	78.523	78.6348	78.8006	78.7299	78.9941	79.0897	79.162	79.4036	79.3056	79.4606	79.2821	79.3669	79.6812	79.7438	79.8388	80.0111	79.7914	79.8731	80.1835	80.4304	80.1935	80.1026	80.4199	80.6036	80.4837	80.618
Female	ILLINOIS	PIKE	79.1173	78.8481	79.0426	79.2066	79.2768	79.4074	79.493	79.8065	79.7398	79.8548	79.5804	79.4833	79.2752	79.2896	78.9357	78.795	78.6907	78.7275	79.062	79.4852	79.7289	80.0508	80.039	80.1625	80.1355	80.4154
Female	ILLINOIS	POPE	77.4742	77.5096	77.3689	77.5281	77.3471	77.492	77.5122	77.4644	77.7199	77.3399	77.4891	77.6153	77.684	77.9124	77.5919	77.284	77.0759	76.8949	76.9553	76.9421	76.7602	76.7854	76.6473	76.6164	76.8097	77.5087
Female	ILLINOIS	PULASKI	75.365	75.3106	75.7578	75.4228	75.6514	75.9482	76.0408	76.3256	76.5594	76.3825	76.1421	76.2298	76.1522	76.2132	76.0095	75.9306	76.2674	75.9752	76.1564	76.4731	76.3354	76.1314	76.212	76.3308	76.5381	77.2554
Female	ILLINOIS	PUTNAM	78.9928	79.6367	79.5162	79.2157	79.2419	79.523	79.6401	79.7476	79.8807	80.0717	80.1543	80.4036	80.544	80.6377	80.507	80.6177	80.4039	80.3364	79.9054	80.3156	80.0138	79.9391	80.1596	80.6048	81.0912	81.3493
Female	ILLINOIS	RANDOLPH	77.5204	77.6109	78.0239	77.9791	78.0532	78.4629	78.9817	79.2303	79.2858	79.286	79.2597	79.3076	79.3581	79.0372	78.7366	78.7985	78.5913	78.441	78.4055	78.756	78.5465	79.1381	79.5604	80.0691	80.0339	80.2847
Female	ILLINOIS	RICHLAND	78.6933	78.8151	78.992	78.933	79.0261	79.1158	79.1038	79.204	79.118	78.8824	78.8025	78.6627	78.6724	78.9477	79.0194	79.23	79.3691	79.1069	79.53	79.6547	79.3419	79.43	79.367	79.5788	79.773	80.1169
Female	ILLINOIS	ROCK ISLAND	77.8652	77.8283	77.7689	78.011	77.9578	78.4544	78.5819	78.8334	78.7497	78.6572	78.698	78.704	78.8322	79.0441	79.1699	79.4249	79.5568	79.6886	79.9887	80.1994	80.3404	80.6821	80.3993	80.1012	80.0213	80.3514
Female	ILLINOIS	SALINE	77.4742	77.5096	77.3689	77.5281	77.3471	77.492	77.5122	77.4644	77.7199	77.3399	77.4891	77.6153	77.684	77.9124	77.5919	77.284	77.0759	76.8949	76.9553	76.9421	76.7602	76.7854	76.6473	76.6164	76.8097	77.5087
Female	ILLINOIS	SANGAMON	77.9591	78.5988	78.6852	78.6519	78.6586	78.8892	78.9393	79.0347	78.9446	78.7878	78.7644	78.7428	78.8785	79.1636	79.345	79.4356	79.2306	79.2534	79.389	79.1423	78.9347	79.4188	79.6224	80.024	79.8748	80.2631
Female	ILLINOIS	SCHUYLER	78.3102	78.4617	78.7137	78.6954	78.8367	79.0961	79.111	79.4898	79.4767	79.5574	79.1464	79.1249	79.309	79.5685	79.3595	79.3045	79.1496	79.1395	78.9867	79.5455	78.8054	78.9828	79.1853	79.4205	79.2609	79.1457
Female	ILLINOIS	SCOTT	79.1173	78.8481	79.0426	79.2066	79.2768	79.4074	79.493	79.8065	79.7398	79.8548	79.5804	79.4833	79.2752	79.2896	78.9357	78.795	78.6907	78.7275	79.062	79.4852	79.7289	80.0508	80.039	80.1625	80.1355	80.4154
Female	ILLINOIS	SHELBY	80.1506	79.5232	79.5006	79.5491	79.6482	79.3086	79.1735	79.5455	79.4868	79.4825	79.3987	79.8651	80.0584	80.1405	80.3429	80.5224	80.5078	80.4569	80.2838	80.5159	80.4779	80.483	80.2738	80.9185	80.8298	81.1023
Female	ILLINOIS	ST. CLAIR	75.9154	75.7628	75.8493	75.9966	75.9481	76.0144	76.3724	76.6438	76.8523	76.8607	76.6893	76.8494	76.9431	77.1023	77.1806	77.1235	77.1337	77.3485	77.5691	77.8241	77.796	78.1564	78.2219	78.3415	78.7653	78.969
Female	ILLINOIS	STARK	80.1493	80.2264	80.0958	80.038	80.1928	80.049	79.8626	80.0666	79.9867	80.2191	79.7262	79.5117	79.6406	79.5077	79.6645	79.5469	79.4016	79.7234	79.7966	80.0724	79.4871	79.4347	80.0059	80.1039	79.9102	79.4668
Female	ILLINOIS	STEPHENSON	78.7233	78.8519	79.4137	79.6414	79.9721	80.1046	80.1642	80.3647	79.9514	80.0267	80.0853	79.7558	79.8819	79.9734	79.975	80.172	80.1324	80.2933	80.5199	80.4228	80.1158	80.6606	80.6835	80.9059	80.3168	80.4905
Female	ILLINOIS	TAZEWELL	79.1502	79.1384	79.0598	79.0968	79.3494	79.351	79.1587	79.4261	79.5291	79.2924	79.3119	79.4032	79.7327	79.9218	79.7284	79.5016	79.3967	79.3904	79.1779	79.5093	79.565	79.8478	80.0338	80.2116	79.9867	80.3492
Female	ILLINOIS	UNION	77.9203	78.1709	78.0792	78.1159	78.0959	78.1828	78.2995	78.5591	78.7859	78.551	78.5625	78.5962	78.6718	78.5755	78.407	78.3146	78.0894	77.7616	78.0799	78.4075	78.6899	79.1852	79.3486	79.1927	79.2829	79.3897
Female	ILLINOIS	VERMILION	77.3772	77.6451	77.5932	77.5189	77.747	77.6524	77.8839	77.8842	77.6216	77.548	77.2405	77.2543	77.6624	77.8198	77.8552	77.8326	78.0123	77.9022	77.9405	77.893	77.7024	77.7094	77.6662	77.8841	77.7234	78.0332
Female	ILLINOIS	WABASH	78.6559	79.0224	78.9694	79.1829	79.2182	79.1522	79.2566	79.3201	79.4651	79.4582	79.739	79.9314	80.1424	80.3547	80.0009	80.071	79.7913	80.0555	79.9183	80.156	79.9336	79.9179	79.9168	80.586	80.3845	80.6186
Female	ILLINOIS	WARREN	78.7523	78.4488	78.6929	78.5823	78.5787	78.5521	78.6244	78.8771	78.7703	78.7927	78.8777	79.1775	79.2836	79.4415	79.1714	79.1199	79.0694	79.1924	78.988	79.7216	79.3975	79.5444	79.8202	79.9522	80.4237	81.2109
Female	ILLINOIS	WASHINGTON	78.3405	78.5507	78.7258	78.8923	78.9273	79.2833	79.3971	79.8476	79.6754	79.7455	79.3593	79.6031	79.6853	79.832	79.701	79.7076	79.6579	79.3997	79.4183	79.7588	80.0051	80.0511	80.4322	80.7785	80.8185	81.3557
Female	ILLINOIS	WAYNE	80.4481	80.3701	80.2101	80.4073	80.7007	80.3548	80.3268	80.4917	80.1745	80.3992	79.6651	79.8919	79.9514	80.0035	79.5563	79.8027	79.7891	79.7589	79.7785	80.1793	80.2633	80.2952	80.1269	80.6021	80.2263	80.4938
Female	ILLINOIS	WHITE	78.6871	78.5671	79.0365	79.0624	79.1765	79.1084	79.0737	79.0195	78.6743	78.2966	78.3241	78.321	78.2958	78.3002	78.3639	78.2893	78.4574	78.381	78.5717	79.289	79.4402	79.3007	79.3972	79.5721	79.2897	79.3354
Female	ILLINOIS	WHITESIDE	78.966	78.9072	78.7599	78.7713	78.5843	78.6602	78.7577	79.253	79.2549	79.4755	79.8119	79.9018	80.0428	80.1051	80.1221	80.1269	79.9224	79.9114	80.1764	79.91	79.7763	79.4422	79.3485	79.7499	79.8919	80.7416
Female	ILLINOIS	WILL	77.553	77.7628	77.883	77.7772	78.0259	78.2532	78.4269	78.6769	78.9012	79.0716	79.2556	79.3109	79.586	79.6927	79.7593	79.9342	79.8456	79.9422	80.1832	80.6005	80.8058	80.9915	80.9211	81.0751	81.096	81.3462
Female	ILLINOIS	WILLIAMSON	78.178	78.0326	78.3566	78.3125	78.4904	78.6732	78.8173	78.9894	78.8636	78.8026	78.7921	78.7756	78.7271	78.8108	78.6279	78.6029	78.646	78.2395	78.4246	78.6539	78.8561	78.9672	79.0687	78.9139	78.7586	79.0153
Female	ILLINOIS	WINNEBAGO	78.1956	78.1745	78.1296	78.0645	78.1912	78.377	78.6619	79.0721	79.0228	78.9308	78.9675	79.0024	79.1565	79.2047	78.9646	78.9898	79.0182	78.9972	79.0038	79.2643	79.5462	79.8495	80.1432	80.009	80.0129	80.2388
Female	ILLINOIS	WOODFORD	79.4626	79.5367	79.5657	79.3726	79.568	79.7453	79.8243	80.1446	80.1416	80.2134	80.2095	80.4811	80.625	80.5367	80.6457	80.7933	80.7213	80.7652	80.8127	80.9116	81.1306	81.3592	81.4788	81.5737	81.5007	81.726
Female	INDIANA	ADAMS	79.2745	79.2524	79.5346	79.7448	79.8834	80.1059	80.3693	80.612	80.3106	80.3863	80.0089	80.0411	80.0819	80.0983	79.8467	79.6507	79.5544	79.3969	79.706	79.9082	79.9028	80.5468	80.4807	80.6627	81.1729	80.8699
Female	INDIANA	ALLEN	78.4718	78.3347	78.4579	78.4556	78.5851	78.6802	78.8024	79.0702	79.1035	79.0967	79.2054	79.1047	79.1785	79.3897	79.4523	79.4695	79.6069	79.6447	79.7549	80.0386	79.945	79.9793	80.1127	80.0671	79.9201	80.1505
Female	INDIANA	BARTHOLOMEW	78.6303	78.5691	78.6961	78.3293	78.5826	78.6294	78.4067	78.5603	78.3136	78.4741	78.4637	78.3041	78.5517	78.859	79.0543	78.7789	78.7092	78.7678	78.9402	79.141	79.0041	79.4316	79.0779	79.4306	79.1158	79.2287
Female	INDIANA	BENTON	78.3584	78.5699	78.6083	78.6666	78.579	78.9142	79.2731	79.7222	79.7799	79.9861	80.0135	79.9558	80.0961	80.2514	80.0663	79.9195	79.2668	79.3932	79.3393	79.5678	79.7196	80.137	80.2026	80.906	80.6051	80.7417
Female	INDIANA	BLACKFORD	78.5103	78.564	78.5448	78.3533	78.4942	78.5395	78.5592	78.6594	78.5681	78.6717	78.6239	78.5536	78.7847	78.6985	78.787	78.6231	78.7258	78.7892	78.74	78.9696	78.8348	79.1286	78.6278	78.8133	78.7409	78.9378
Female	INDIANA	BOONE	78.8376	78.8569	78.9415	78.9395	79.1314	79.1647	79.2236	79.4226	79.1392	78.9606	79.0662	79.1896	79.028	79.1753	79.4498	79.3513	79.3647	79.2142	79.3742	79.8017	79.8987	79.9234	80.302	80.4383	80.4439	80.6296
Female	INDIANA	BROWN	79.3268	79.1368	78.9132	78.9337	79.053	79.1042	79.0829	79.3273	79.2825	79.3618	79.105	78.8644	78.9121	79.1223	79.102	78.8674	78.6666	78.8312	79.1509	79.659	79.7106	80.1781	80.3866	80.7054	80.5035	80.4942
Female	INDIANA	CARROLL	79.5838	79.6321	79.6417	79.9518	80.0214	79.8127	79.7822	80.182	79.8321	79.9351	79.9307	80.2026	80.2204	80.2096	80.1735	80.1324	80.0624	80.2555	80.5747	80.4663	80.3438	80.2896	80.2901	80.5259	80.5415	80.4144
Female	INDIANA	CASS	78.4231	78.186	78.3657	78.2879	78.3786	78.3233	78.2609	78.5641	78.4476	78.1287	78.1635	78.287	78.6165	78.7366	78.8959	79.0119	78.927	78.6989	79.0161	79.0734	79.1701	79.1389	78.7401	79.243	78.9304	79.2633
Female	INDIANA	CLARK	77.5497	77.684	77.5311	77.1487	77.2995	77.3267	77.0854	77.1604	77.172	77.0792	76.9969	77.0022	77.096	77.5076	77.7074	77.608	77.611	77.2993	77.3431	77.7806	77.6693	78.0379	78.4172	78.5211	78.4748	78.4781
Female	INDIANA	CLAY	77.695	77.5739	77.8629	77.8833	78.2079	78.6508	78.573	79.2126	79.1557	78.9161	78.6692	78.681	78.5213	78.7166	78.0272	77.8212	77.8231	77.5173	77.6115	77.7151	78.1679	78.1527	78.1347	78.5458	78.8786	79.21
Female	INDIANA	CLINTON	77.9073	78.0305	78.2266	78.4367	78.5851	78.5818	78.6698	78.9131	78.7418	78.6774	78.6443	78.6084	78.7866	78.5339	78.6377	78.3933	78.2156	78.3885	78.5841	78.6792	78.628	78.6718	79.0403	78.9577	79.0592	79.6006
Female	INDIANA	CRAWFORD	78.3439	78.0457	78.1207	77.7118	77.6739	77.8485	77.8442	77.998	77.981	77.7557	77.944	78.3156	78.448	78.4533	78.317	78.4758	78.0744	77.9379	78.0076	77.9745	78.1558	78.2298	78.3928	78.9762	79.0721	79.3883
Female	INDIANA	DAVIESS	78.1525	77.876	78.1335	78.3863	78.6792	78.805	78.6923	78.8777	78.8384	78.5243	78.5431	78.5869	78.708	78.7271	78.4386	78.5276	78.4287	78.3579	78.5299	78.7575	78.6962	78.8792	78.7963	79.1568	78.955	79.2266
Female	INDIANA	DE KALB	78.6013	78.574	78.6581	78.6423	78.7588	78.6077	78.646	78.9461	78.8906	78.7061	78.5849	78.4934	78.4736	78.3382	78.5254	78.3795	78.2913	78.4416	79.0169	79.3591	79.8347	80.255	80.0631	79.9553	79.6462	79.2862
Female	INDIANA	DEARBORN	77.0062	77.6	77.655	77.6318	77.8498	78.0302	78.1788	78.4917	78.5996	78.5877	78.6763	78.691	78.9235	79.0306	79.023	79.0887	78.7574	78.8209	79.0485	79.7695	79.7928	79.8161	80.0745	80.2392	80.0928	80.2714
Female	INDIANA	DECATUR	78.1897	78.0253	78.2661	78.2459	78.268	78.5403	78.5865	78.8583	78.7081	78.3361	78.6149	78.543	78.6116	78.657	78.702	78.8241	78.5941	78.5407	78.9307	79.0351	79.0119	79.3348	79.5012	79.7096	79.8059	80.0404
Female	INDIANA	DELAWARE	78.1232	78.1807	78.3017	78.2096	78.1037	78.213	78.0351	78.1206	77.7589	77.6131	77.4734	77.4385	77.531	77.813	77.9979	77.7665	77.7405	77.6568	77.7277	78.0577	77.7376	77.9311	78.1406	78.4961	79.0229	79.2467
Female	INDIANA	DUBOIS	78.8143	79.1445	79.1854	79.1079	79.3241	79.5143	79.593	79.7238	79.8468	79.8593	80.0875	80.1301	80.3762	80.5403	80.3385	80.2126	80.0766	80.3626	80.3538	80.6075	80.9134	80.5748	80.5822	80.8399	80.3397	80.2912
Female	INDIANA	ELKHART	78.1519	78.3454	78.73	78.7474	78.936	79.0984	79.003	79.1245	79.072	78.9384	79.1063	79.1929	79.4144	79.4759	79.46	79.2038	79.1934	79.1513	79.4959	79.8137	80.2085	80.3273	80.572	80.7384	80.7601	80.9152
Female	INDIANA	FAYETTE	77.9625	77.9393	78.199	77.8607	78.1732	78.0356	77.9671	78.1641	77.9121	77.9392	77.5293	77.4747	77.68	77.7469	77.6407	77.4832	77.7703	77.2525	77.2772	77.7866	77.758	77.8975	77.6718	77.7126	76.9856	76.8036
Female	INDIANA	FLOYD	77.8974	77.8279	77.9823	77.7238	78.0257	78.0633	77.8838	78.1591	78.2755	78.2933	78.2005	78.1637	78.2132	78.2658	77.9562	77.7548	77.5843	77.5138	77.6191	78.0369	78.4457	78.3316	78.4747	78.6779	78.435	78.8149
Female	INDIANA	FOUNTAIN	79.2557	79.2202	78.767	78.5882	78.7399	78.6603	78.6815	78.778	78.6318	78.5633	78.4182	78.422	78.2661	78.3496	78.264	78.2006	77.9583	77.9138	78.2222	78.6549	78.6388	78.6933	78.9934	79.3348	79.4545	79.5909
Female	INDIANA	FRANKLIN	79.0199	78.7083	79.1423	78.9402	79.4168	79.5754	79.5768	79.9773	79.5117	79.6773	79.1983	79.0599	79.1227	79.1324	79.1743	79.5597	79.9594	79.9892	79.9761	80.3825	80.5289	80.8016	80.2525	80.4855	80.5504	80.3607
Female	INDIANA	FULTON	78.4942	78.0682	78.2081	78.0391	77.9846	78.2799	78.3076	78.6614	78.7178	78.8202	78.6692	78.6602	78.7999	79.039	78.8625	78.9425	78.8079	79.0185	78.5612	78.8434	78.193	78.4283	78.4514	78.649	78.7099	78.7942
Female	INDIANA	GIBSON	79.0125	79.064	79.0713	79.189	79.1968	78.9563	79.0709	79.2956	79.173	79.0927	79.1744	79.2014	79.2086	79.0146	78.9268	78.9954	78.7718	78.9365	79.0089	79.2426	79.6216	79.6224	79.6116	79.8148	79.7117	79.6822
Female	INDIANA	GRANT	77.7095	77.677	77.9916	77.9033	78.1195	78.4638	78.3679	78.585	78.6649	78.4311	78.1416	78.0731	77.9676	77.8665	78.067	78.0471	78.009	77.8983	78.0197	77.9613	77.8479	78.3004	78.787	78.79	78.8709	78.6801
Female	INDIANA	GREENE	78.3463	78.1467	78.0473	77.7944	77.9334	78.4055	78.6001	79.153	79.4522	79.6873	79.8307	79.8297	79.9257	79.7665	79.3012	79.0307	78.6006	78.3394	78.26	78.3859	78.1365	78.2492	77.7547	79.1593	79.008	79.0213
Female	INDIANA	HAMILTON	78.7268	79.1006	79.016	78.7852	79.0169	79.603	79.5231	80.0109	80.1633	80.2566	80.4514	80.4995	80.6127	80.5349	80.8258	80.7358	80.6696	80.8579	81.2486	81.7427	82.1174	82.2919	82.7515	82.8649	82.9758	83.2128
Female	INDIANA	HANCOCK	77.8487	77.8438	77.8002	77.6364	77.9947	78.2614	78.3341	78.4392	78.8285	78.7346	78.8877	78.9856	78.9353	79.175	79.5261	79.6657	79.6644	79.5904	79.853	79.998	79.7127	79.5079	79.6174	79.3587	79.2721	79.4103
Female	INDIANA	HARRISON	78.5921	78.9257	78.7498	78.6732	78.8719	79.1329	79.21	79.3688	79.1916	79.2133	79.2695	79.0218	79.2679	79.3777	79.0908	79.0155	78.8018	78.7282	78.8071	79.1643	79.2153	79.4457	79.3921	80.0151	79.9247	80.1499
Female	INDIANA	HENDRICKS	78.1272	77.9936	78.1624	77.8733	78.2878	78.78	78.8041	79.176	79.3787	79.4967	79.5129	79.7061	79.8211	79.7674	79.862	79.6797	79.7285	79.6609	79.7222	80.2208	80.7108	80.7407	81.122	81.1534	81.3963	81.7201
Female	INDIANA	HENRY	77.9815	78.2021	78.3253	78.4163	78.5632	78.7255	78.6382	79.0277	78.6958	78.5974	78.4681	78.4221	78.5125	78.6554	78.5596	78.4693	78.2479	78.2787	78.386	78.512	78.0786	78.3296	78.824	78.5708	78.9948	78.9025
Female	INDIANA	HOWARD	77.5962	77.8439	78.0441	77.933	78.2727	78.2806	78.1195	78.3647	78.2711	78.2853	78.3651	78.3304	78.4083	78.5751	78.2228	77.9927	77.8155	77.8889	77.7004	78.0801	78.3825	78.8195	78.7302	78.6879	78.6258	78.7246
Female	INDIANA	HUNTINGTON	77.7918	77.6899	78.3041	78.2931	78.6799	78.951	79.2001	79.6319	79.4684	79.6281	79.7457	79.59	79.6272	79.5982	79.6708	79.6057	79.5332	79.4506	79.879	80.1829	80.351	80.7497	80.7969	80.5477	80.272	80.2562
Female	INDIANA	JACKSON	78.2406	78.1911	78.4931	78.6001	78.6678	78.8363	78.7823	78.8588	78.5978	78.3274	78.3838	78.2839	78.3223	78.2225	78.4055	78.438	78.2621	78.2368	78.2621	78.7884	78.3947	78.0225	78.3067	78.3664	78.7125	78.8381
Female	INDIANA	JASPER	78.6426	78.9678	78.9916	78.5679	78.84	78.8976	78.7099	78.9061	78.8878	78.6214	78.6413	78.6554	78.9771	78.9905	79.1018	79.1365	79.0604	79.018	79.1734	79.6403	79.5325	79.5885	80.1171	79.8948	79.4722	79.5705
Female	INDIANA	JAY	78.5103	78.564	78.5448	78.3533	78.4942	78.5395	78.5592	78.6594	78.5681	78.6717	78.6239	78.5536	78.7847	78.6985	78.787	78.6231	78.7258	78.7892	78.74	78.9696	78.8348	79.1286	78.6278	78.8133	78.7409	78.9378
Female	INDIANA	JEFFERSON	77.7978	77.7751	77.4985	77.1485	77.1096	76.9363	76.8127	76.7105	77.0532	76.6229	76.7812	77.004	77.3461	77.8613	77.8295	77.8343	77.9046	77.6464	77.8689	78.6003	78.3501	78.4992	78.184	78.1092	78.0848	77.6559
Female	INDIANA	JENNINGS	77.9526	77.9224	77.9832	77.8405	77.8157	78.0979	77.9176	78.1084	77.8741	77.7631	77.4768	77.4088	77.4936	77.2909	77.5368	77.3767	77.4262	77.2131	77.457	78.0995	78.3195	78.5538	78.555	78.6561	78.5263	78.119
Female	INDIANA	JOHNSON	77.8915	77.6299	77.9715	77.8975	78.0506	78.2222	78.7555	78.9245	79.0956	79.2343	79.2039	79.0603	79.0564	79.391	79.3643	79.0168	79.1138	79.0733	79.1194	79.2352	79.4227	79.8425	79.9772	80.0639	80.2001	80.6812
Female	INDIANA	KNOX	77.5949	77.5406	77.271	77.2655	77.3102	77.2763	77.295	77.4514	77.5803	77.4431	77.4714	77.7021	78.0156	77.9895	78.2941	78.1328	78.0638	78.0103	77.9209	78.3569	78.337	78.4174	78.4786	78.4435	78.4906	78.5546
Female	INDIANA	KOSCIUSKO	77.9824	78.3665	78.3368	78.3968	78.6058	78.816	78.9022	79.1749	79.0841	79.153	79.2674	79.314	79.2049	79.4621	79.4478	79.5218	79.5734	79.7573	79.7017	79.9332	80.3931	80.3038	80.5092	80.4469	80.1679	80.3628
Female	INDIANA	LA PORTE	77.4385	77.8516	77.7341	77.7847	77.9523	78.3205	78.1596	78.281	78.1375	78.0143	77.8868	77.7031	78.0988	78.1346	78.4528	78.4762	78.6896	78.8831	78.7777	78.952	78.7148	78.8878	78.8939	78.7096	78.722	78.8924
Female	INDIANA	LAGRANGE	78.7471	78.4102	78.4158	78.6874	78.6793	78.5607	78.7797	79.0307	78.9405	78.8081	78.8873	79.4109	79.6086	79.8936	79.574	79.9696	80.2941	80.6407	80.5137	80.1754	80.442	80.4568	80.1082	79.8989	79.4918	79.8436
Female	INDIANA	LAKE	76.0467	76.1713	76.1941	76.1243	76.0898	76.5595	76.5347	76.4562	76.7101	76.7771	76.5354	76.6905	77.0101	77.1274	77.2933	77.2923	77.3668	77.4518	77.6332	77.9086	77.8717	78.2243	78.4277	78.716	78.8713	79.2435
Female	INDIANA	LAWRENCE	76.9439	76.9133	77.2721	77.1933	77.4141	77.5388	78.0035	78.2854	78.341	78.3319	78.2041	78.1517	78.2462	78.4805	78.3354	78.2977	78.1118	78.2301	78.3733	78.406	78.2903	78.4768	78.8412	78.9173	78.7022	78.9632
Female	INDIANA	MADISON	76.8422	77.0557	77.4107	77.5485	77.5248	77.8047	78.0042	78.0789	77.9836	78.0376	77.8205	77.8046	77.8564	77.9103	77.8993	77.7739	77.6714	77.2913	77.3651	77.5086	77.4984	78.0026	78.2841	78.3223	78.28	78.005
Female	INDIANA	MARION	76.5243	76.6257	76.8024	76.9649	77.0735	77.2774	77.3861	77.562	77.4654	77.3947	77.0953	77.1924	77.1692	77.2876	77.1971	77.2434	77.4843	77.6257	77.7016	77.9054	77.8196	77.8654	78.0992	78.1874	78.1381	78.5091
Female	INDIANA	MARSHALL	79.6371	79.2721	79.4589	79.4971	79.7174	79.7039	79.4573	79.4566	79.407	79.1519	79.3545	79.4858	79.6167	80.0257	79.7674	79.8396	79.8551	80.2556	80.4988	80.6342	80.6874	81.0293	80.756	80.5502	80.3225	80.0847
Female	INDIANA	MARTIN	78.1525	77.876	78.1335	78.3863	78.6792	78.805	78.6923	78.8777	78.8384	78.5243	78.5431	78.5869	78.708	78.7271	78.4386	78.5276	78.4287	78.3579	78.5299	78.7575	78.6962	78.8792	78.7963	79.1568	78.955	79.2266
Female	INDIANA	MIAMI	78.113	77.9946	78.231	77.9778	77.9769	78.1928	78.2985	78.5654	78.1753	77.991	78.1466	78.1095	77.983	78.0676	78.4745	78.4582	78.3851	78.5466	79.1021	79.2109	78.7922	79.0823	79.3965	79.5682	79.509	79.3852
Female	INDIANA	MONROE	79.7374	79.6401	79.6822	79.682	79.9722	80.1526	80.1411	80.5187	80.256	80.1629	80.0445	79.9526	79.8595	79.8943	79.7514	79.7149	79.5409	79.6407	79.9977	80.3876	80.6887	81.0022	81.1696	81.341	81.4729	81.5474
Female	INDIANA	MONTGOMERY	78.2952	78.1723	78.4696	78.3405	78.3722	78.4373	78.5981	78.6058	78.2698	78.2467	78.1726	77.8061	77.8514	78.3506	78.5702	78.6174	78.4878	78.6189	79.0638	79.3435	79.4412	79.3448	79.3687	79.8408	79.4716	80.0066
Female	INDIANA	MORGAN	78.4279	78.3639	78.5757	78.8351	78.9291	78.9717	78.5443	78.7287	78.5112	77.9886	78.2685	78.278	78.529	78.7116	78.6996	78.5295	78.4223	77.9884	77.9944	78.2827	78.2458	78.4718	79.0794	79.3457	79.4912	79.6419
Female	INDIANA	NEWTON	78.5447	78.4579	78.5904	78.5735	79.0327	79.0894	79.1281	79.4337	78.8399	78.6989	78.5502	78.5757	78.6437	78.567	78.5991	78.5304	78.3415	78.0609	77.9694	78.2827	78.1185	77.6768	78.2081	78.843	78.8696	79.0978
Female	INDIANA	NOBLE	78.6767	78.4831	78.4983	78.5577	78.5218	78.5877	78.5178	78.7235	78.5571	78.2122	78.4581	78.2265	78.2469	78.471	78.5124	78.5284	78.4786	78.4591	78.6787	78.9612	78.7267	79.3888	79.3179	79.4448	79.1898	79.0657
Female	INDIANA	OHIO	78.3758	78.3022	78.1387	78.3145	77.953	78.1237	78.2996	78.4142	78.3506	77.9769	77.9517	77.9581	77.7926	77.7649	77.9622	78.1083	78.2505	78.2518	78.6034	78.7105	79.1374	79.4456	79.4257	79.321	78.9023	79.1165
Female	INDIANA	ORANGE	78.3439	78.0457	78.1207	77.7118	77.6739	77.8485	77.8442	77.998	77.981	77.7557	77.944	78.3156	78.448	78.4533	78.317	78.4758	78.0744	77.9379	78.0076	77.9745	78.1558	78.2298	78.3928	78.9762	79.0721	79.3883
Female	INDIANA	OWEN	79.5105	79.0983	79.3402	79.0866	79.0928	78.9242	78.8034	78.8592	78.6808	78.527	78.3103	78.3386	78.2384	78.5747	78.3929	78.3454	78.3094	78.2767	78.1421	78.3033	77.7676	77.7169	77.927	78.1226	78.0902	78.584
Female	INDIANA	PARKE	78.1671	78.0854	78.2159	77.939	78.0478	78.3081	78.3495	78.2492	78.1262	77.6381	77.7375	77.5797	77.8468	78.2386	78.5105	78.7351	78.9119	78.8812	78.8486	79.1254	78.7884	78.7261	78.854	79.6178	79.4163	79.8999
Female	INDIANA	PERRY	79.6136	79.1558	79.1986	79.3802	79.1767	79.1995	79.2841	79.2489	79.0709	78.9221	78.8513	78.8479	78.9213	78.7492	78.7282	78.5693	78.4362	78.476	78.7189	79.0261	79.0097	79.1916	79.499	79.5384	79.2639	79.4065
Female	INDIANA	PIKE	79.0125	79.064	79.0713	79.189	79.1968	78.9563	79.0709	79.2956	79.173	79.0927	79.1744	79.2014	79.2086	79.0146	78.9268	78.9954	78.7718	78.9365	79.0089	79.2426	79.6216	79.6224	79.6116	79.8148	79.7117	79.6822
Female	INDIANA	PORTER	78.0307	77.8833	78.1627	78.397	78.8525	78.9744	78.7905	79.0749	78.859	78.6143	78.4359	78.6727	78.9888	78.9667	79.251	79.3506	79.4654	79.3746	79.5751	79.8287	79.8907	79.9585	79.8998	79.8475	79.5329	80.0409
Female	INDIANA	POSEY	77.6364	78.4488	78.6706	78.3378	78.6052	79.2053	79.1616	79.2487	79.2625	79.1801	79.3054	79.2868	79.2621	79.457	79.4817	79.3713	79.0089	79.2896	79.751	79.9675	80.0678	80.3526	80.4217	81.0048	81.0775	81.1932
Female	INDIANA	PULASKI	78.4942	78.0682	78.2081	78.0391	77.9846	78.2799	78.3076	78.6614	78.7178	78.8202	78.6692	78.6602	78.7999	79.039	78.8625	78.9425	78.8079	79.0185	78.5612	78.8434	78.193	78.4283	78.4514	78.649	78.7099	78.7942
Female	INDIANA	PUTNAM	77.9402	77.7429	78.0243	78.0285	78.1457	78.4134	78.4895	78.8598	79.1058	79.114	79.1996	79.3453	79.6228	79.52	79.4982	79.3477	79.3613	79.1645	79.0637	79.5538	79.6549	79.5157	79.1584	79.6318	79.7947	80.0982
Female	INDIANA	RANDOLPH	79.3405	79.1445	79.0052	78.8118	78.8232	78.6925	78.5477	78.5866	78.5641	78.4741	78.2133	78.3748	78.4909	78.7939	78.6674	78.7294	78.4682	78.2226	78.7955	79.0141	78.759	79.0405	79.3575	79.5682	79.6718	79.816
Female	INDIANA	RIPLEY	78.3076	78.2674	78.2556	78.0885	78.0918	78.1365	78.3673	78.7502	78.7874	78.8497	78.9373	78.9715	79.1001	79.0542	79.1393	79.4496	79.2947	79.2446	79.0039	79.346	78.6887	78.557	78.9146	78.9631	79.0974	79.1095
Female	INDIANA	RUSH	77.6741	77.7948	77.9253	77.9944	78.2155	78.4827	78.5942	78.9448	78.7258	79.0264	78.5011	78.2701	78.067	78.191	78.088	78.0272	78.2551	77.9568	78.5731	78.8808	79.0555	78.9873	79.3401	79.4917	79.1424	78.9971
Female	INDIANA	SCOTT	77.7349	77.3009	76.9824	76.5955	77.1387	76.8987	76.6161	76.8293	76.8728	76.7404	76.3335	76.3255	76.321	76.3345	76.354	76.2779	76.1513	75.281	75.8362	76.3691	76.4445	75.9909	76.2896	76.6861	76.3077	76.5278
Female	INDIANA	SHELBY	77.9424	77.5314	77.6933	77.8485	77.9703	77.8923	77.9597	78.5486	78.706	78.7382	78.7549	78.8136	78.967	78.7658	78.8946	78.8414	78.9693	78.7726	78.8252	79.1091	79.2403	78.9767	79.0591	79.3941	79.2465	79.1059
Female	INDIANA	SPENCER	78.4067	78.6381	78.5799	78.2682	77.8642	77.9309	78.0057	77.8495	77.9574	77.4596	78.3141	78.5858	78.8626	79.3684	79.3821	79.6032	79.6008	79.2835	79.3222	79.7303	79.7059	79.9987	80.2033	80.389	80.4651	80.9287
Female	INDIANA	ST. JOSEPH	77.9009	77.8727	78.0098	78.1269	78.5101	78.7606	78.8908	79.2874	79.1388	78.9326	78.9813	78.9237	79.0391	79.1425	78.8661	78.8772	79.0582	79.4216	79.6775	79.8824	79.8531	79.6833	80.1222	79.9746	79.8967	79.8786
Female	INDIANA	STARKE	76.3699	76.5923	76.6087	76.5333	76.8881	76.9451	77.0114	77.1655	77.2515	77.0044	76.778	76.713	77.059	77.032	76.8902	76.871	76.685	76.299	76.3505	76.4271	76.2002	75.901	76.2254	76.5206	76.3853	76.5041
Female	INDIANA	STEUBEN	79.2736	79.3852	79.3968	79.1665	79.5375	79.3834	79.1647	79.2247	78.9719	78.995	78.8731	79.01	79.1345	79.1585	79.3432	79.527	79.1126	79.4656	79.6389	80.377	80.453	80.5881	80.6085	80.4722	80.8184	81.3013
Female	INDIANA	SULLIVAN	77.9731	77.8007	77.5598	77.4908	77.4948	77.46	77.3185	77.3392	77.3318	77.1631	77.2732	76.894	77.1038	77.2338	77.3463	77.133	76.9373	76.5843	76.7076	77.2627	77.4359	77.5726	78.1816	78.5909	78.4302	78.6283
Female	INDIANA	SWITZERLAND	78.3758	78.3022	78.1387	78.3145	77.953	78.1237	78.2996	78.4142	78.3506	77.9769	77.9517	77.9581	77.7926	77.7649	77.9622	78.1083	78.2505	78.2518	78.6034	78.7105	79.1374	79.4456	79.4257	79.321	78.9023	79.1165
Female	INDIANA	TIPPECANOE	78.3196	78.131	78.3587	78.1895	78.0641	78.2501	78.3104	78.7371	78.8066	79.0254	79.1969	79.2215	79.2902	79.2898	79.3428	78.9036	79.0927	79.1568	79.3137	79.7634	80.432	80.1325	80.2053	80.4837	80.5413	80.6686
Female	INDIANA	TIPTON	77.8663	78.1999	78.5468	78.0813	78.2034	78.4791	78.6058	79.0903	79.0364	79.3139	79.3033	79.4387	79.5748	79.6933	79.4319	79.5848	79.4984	79.3666	79.3903	79.6163	79.8777	79.5302	79.4738	79.3501	79.2834	79.2137
Female	INDIANA	UNION	79.0199	78.7083	79.1423	78.9402	79.4168	79.5754	79.5768	79.9773	79.5117	79.6773	79.1983	79.0599	79.1227	79.1324	79.1743	79.5597	79.9594	79.9892	79.9761	80.3825	80.5289	80.8016	80.2525	80.4855	80.5504	80.3607
Female	INDIANA	VANDERBURGH	77.7649	77.918	78.1014	77.9373	78.1188	78.0824	78.1291	78.3839	78.5213	78.3229	78.4954	78.5961	78.7055	78.816	78.4959	78.4512	78.1563	78.2366	78.3194	78.62	78.4184	78.8741	78.7922	78.7682	78.6206	78.9682
Female	INDIANA	VERMILLION	77.53	77.7667	77.933	77.5331	77.3655	77.361	77.0335	76.9065	76.8165	76.3065	76.7505	76.5284	76.696	77.3548	77.3916	77.31	76.8816	76.1604	76.6453	77.2489	77.326	77.7415	78.3428	78.1616	78.0725	77.9691
Female	INDIANA	VIGO	77.5317	77.5308	77.5988	77.6834	77.851	77.8709	77.5219	77.7419	77.7039	77.4398	77.2829	77.1764	77.3899	77.593	77.2905	76.8426	76.7628	76.876	76.9402	77.3734	77.6062	78.2746	78.5832	78.7219	78.4456	78.5062
Female	INDIANA	WABASH	79.0639	78.937	79.149	78.8771	79.0449	78.8239	78.7139	78.8372	78.9	78.4063	78.6184	78.9044	79.1698	79.1498	79.0057	79.5109	79.3374	79.2703	79.2993	79.6938	79.623	79.8356	80.3465	80.2982	79.8498	80.2133
Female	INDIANA	WARREN	78.3584	78.5699	78.6083	78.6666	78.579	78.9142	79.2731	79.7222	79.7799	79.9861	80.0135	79.9558	80.0961	80.2514	80.0663	79.9195	79.2668	79.3932	79.3393	79.5678	79.7196	80.137	80.2026	80.906	80.6051	80.7417
Female	INDIANA	WARRICK	78.0677	78.1035	78.518	78.4808	78.8188	78.975	79.2042	79.7101	79.5055	79.404	79.4848	79.4868	79.592	79.3257	79.1956	78.9447	78.9598	78.9041	78.8383	79.3686	79.4457	79.612	79.8522	80.0669	80.315	80.4153
Female	INDIANA	WASHINGTON	79.4519	78.9007	78.8345	79.0023	78.8376	78.711	78.6903	78.5088	78.4127	77.7855	77.6207	77.4925	77.5365	77.8428	77.5862	77.8243	77.5863	77.3849	77.6699	77.8316	77.3789	77.4461	77.8226	77.918	77.6953	77.9265
Female	INDIANA	WAYNE	77.7484	78.055	77.8619	77.8665	78.0643	78.0672	78.2702	78.2198	78.3007	78.1826	78.007	78.0212	78.1736	78.7682	78.6271	78.4176	78.339	78.1559	78.3357	78.4433	78.3252	78.3578	78.2128	78.3822	78.121	78.5401
Female	INDIANA	WELLS	79.2515	79.3066	79.2622	79.275	79.7189	79.983	79.9799	80.1252	79.842	79.9595	79.9612	79.8991	79.9441	80.1628	80.2618	80.3512	80.1945	80.5037	80.5231	80.6849	80.7679	81.1773	81.3666	81.4816	81.5921	81.7691
Female	INDIANA	WHITE	78.942	78.8328	79.0214	79.0217	79.1531	79.1796	79.1373	79.5222	79.3086	79.1436	79.1316	79.0553	79.3206	79.4159	79.1993	79.0162	78.9617	78.8029	78.9646	79.4919	79.674	79.9877	80.2024	80.5093	80.2646	80.1083
Female	INDIANA	WHITLEY	79.0164	78.9364	79.0545	79.2	79.6193	79.5619	79.6769	79.9751	79.7554	79.8963	79.5774	79.5989	79.6461	79.8267	79.681	79.5717	79.454	79.2846	79.7377	79.928	79.8765	80.3207	80.5338	80.6319	80.6239	80.6598
Female	IOWA	ADAIR	80.4037	79.9074	80.4206	80.4645	80.6374	80.6565	80.7939	81.1834	80.6547	81.1209	80.7371	80.8718	80.9062	81.1359	80.96	81.0511	80.7806	81.2814	81.1952	81.5165	81.3747	81.8515	81.5589	81.6219	81.5394	81.525
Female	IOWA	ADAMS	80.5513	80.1101	80.4177	80.4708	80.5774	80.5664	80.5087	80.921	80.6518	80.9817	80.8263	80.7946	80.8491	80.8919	80.6285	80.6591	80.4735	80.8473	80.6313	80.9392	81.2861	80.8851	80.7244	81.0871	80.9255	80.8465
Female	IOWA	ALLAMAKEE	80.0566	79.6981	79.7575	79.84	79.8051	79.5379	79.6791	80.0374	79.7284	79.9	79.8223	79.7783	79.9025	80.0656	80.0322	79.9923	80.0292	80.3522	80.2421	80.5656	80.9913	80.7645	80.834	80.9928	81.2174	81.2005
Female	IOWA	APPANOOSE	79.0497	79.068	79.1772	78.9839	79.1491	79.2882	79.4588	79.7549	79.6221	79.8695	80.1171	80.1821	80.3159	80.5318	80.3033	80.254	80.1721	80.4398	79.958	80.1075	80.1727	79.9932	79.7738	80.2535	80.0368	80.2425
Female	IOWA	AUDUBON	80.4037	79.9074	80.4206	80.4645	80.6374	80.6565	80.7939	81.1834	80.6547	81.1209	80.7371	80.8718	80.9062	81.1359	80.96	81.0511	80.7806	81.2814	81.1952	81.5165	81.3747	81.8515	81.5589	81.6219	81.5394	81.525
Female	IOWA	BENTON	80.509	79.8896	79.9815	80.0296	80.3705	80.3318	80.2682	80.6556	80.2444	80.5614	80.3112	80.2652	80.2584	80.5039	80.6951	80.9327	80.8819	81.0406	81.2392	81.2147	81.2082	81.4477	81.3796	82.0392	81.8922	81.8885
Female	IOWA	BLACK HAWK	78.6962	78.6905	78.5523	78.7094	78.8057	78.9243	78.9886	79.2245	79.2895	79.2992	79.4684	79.5583	79.5596	79.5874	79.6242	79.7462	79.7682	79.8217	79.9606	80.1467	80.3369	80.3216	80.4361	80.6077	80.5629	80.7206
Female	IOWA	BOONE	79.7067	79.5709	79.6817	79.68	79.6272	79.7119	79.8058	79.9654	79.7953	79.9818	79.8548	79.8253	79.9185	80.1098	79.9577	80.1076	80.0138	80.2217	80.1885	80.6357	80.7458	80.9516	80.1617	80.0357	79.9334	79.9989
Female	IOWA	BREMER	79.8259	79.3663	79.6603	79.7471	80.1268	80.3816	80.5594	81.1116	80.6621	81.0566	81.1515	81.0326	81.1701	81.1801	81.2136	81.2853	81.3353	81.7103	82.0327	82.396	82.5833	82.7771	82.698	82.9949	83.0468	82.9488
Female	IOWA	BUCHANAN	79.9373	79.5641	79.7256	79.5462	79.7583	79.9416	79.9693	80.2626	79.77	79.7016	79.6519	79.4561	79.6712	79.571	79.5297	79.7524	79.7186	79.9011	79.9193	80.5157	80.6046	80.3485	80.7371	80.7288	80.8357	80.7771
Female	IOWA	BUENA VISTA	79.4582	79.4681	79.8048	79.7596	80.1937	80.5017	80.7573	81.3753	81.1293	81.8425	81.4153	81.4406	81.4818	81.3646	80.8671	80.9817	81.0658	81.2277	80.9858	81.2488	81.1737	81.1813	81.2412	81.6629	81.189	81.3579
Female	IOWA	BUTLER	80.1147	80.1047	79.9074	80.1787	80.5622	80.556	80.5718	80.9395	80.6641	80.8374	80.4718	80.7069	80.7569	80.8622	80.6845	80.8236	80.4082	80.4652	80.1145	80.4606	80.8576	81.1945	81.6142	82.0546	82.3469	82.8216
Female	IOWA	CALHOUN	79.8366	79.7729	80.0567	79.9893	79.8373	79.8763	80.0264	80.3105	79.887	80.1188	80.028	80.0539	79.9758	79.861	80.2168	80.1233	80.1978	80.4801	80.6361	81.2292	81.2045	81.2705	81.1867	81.698	81.3114	81.0238
Female	IOWA	CARROLL	80.1549	80.2996	80.0627	80.3496	80.4936	80.5368	80.4924	80.6211	80.4494	80.6598	80.9828	80.9854	81.1311	81.3092	81.2099	81.5042	81.5473	82.0356	82.0577	82.11	82.2201	81.9595	81.5994	81.7482	81.9303	81.8655
Female	IOWA	CASS	80.4186	80.3215	80.268	80.2631	80.4862	80.4299	80.6044	80.9807	80.6756	80.7279	80.6687	80.6102	80.3114	80.352	80.1485	80.3286	80.3806	80.7455	80.978	81.2199	81.1362	81.103	81.4827	81.7592	81.8828	81.66
Female	IOWA	CEDAR	80.342	80.3659	80.328	80.284	80.4368	80.6184	80.8418	81.264	81.0948	81.6849	81.5071	81.7255	81.6827	81.6059	81.4792	81.719	81.4641	81.8153	81.7593	82.2614	82.5532	82.9483	82.8322	83.0259	83.2014	83.1676
Female	IOWA	CERRO GORDO	80.362	80.1313	80.3917	80.3817	80.3491	80.168	79.9926	80.0596	79.72	79.7173	79.708	79.8212	80.0072	80.5804	80.4342	80.5654	80.8519	80.9358	80.9153	81.149	81.2612	81.1029	80.4874	80.9485	80.6171	80.7536
Female	IOWA	CHEROKEE	80.054	80.3405	80.2156	80.1159	80.4545	80.5909	80.7246	80.9646	80.8665	81.1002	81.2467	81.0741	81.0025	80.9684	80.8384	80.6848	80.8489	81.1074	80.9415	81.5688	81.7367	82.1668	81.681	81.6764	81.3809	81.4563
Female	IOWA	CHICKASAW	80.1147	80.1047	79.9074	80.1787	80.5622	80.556	80.5718	80.9395	80.6641	80.8374	80.4718	80.7069	80.7569	80.8622	80.6845	80.8236	80.4082	80.4652	80.1145	80.4606	80.8576	81.1945	81.6142	82.0546	82.3469	82.8216
Female	IOWA	CLARKE	79.4245	79.1811	79.4002	79.5899	80.0048	80.0505	80.0961	80.4095	80.1445	80.2344	80.33	80.2097	80.3362	80.3964	80.0846	80.1662	79.9164	79.99	80.1219	80.4445	80.9792	80.8545	80.3492	80.7818	80.7202	80.7159
Female	IOWA	CLAY	79.2502	78.9107	79.198	79.2815	79.7548	80.0152	80.2444	80.8611	80.7671	81.036	81.0286	81.14	81.2186	81.2349	81.1825	81.268	81.0161	80.9812	80.8384	81.0808	80.8071	80.8483	80.8302	81.2147	81.149	81.1604
Female	IOWA	CLAYTON	79.5034	79.3887	79.5738	79.6161	79.8046	79.9546	79.8854	80.3088	80.1581	80.5953	80.2212	80.1118	80.384	80.1786	79.9072	79.7366	79.9388	80.1559	80.1469	80.6917	81.1524	81.4774	81.6886	82.1899	82.2532	82.7224
Female	IOWA	CLINTON	79.2958	79.3216	79.2997	78.7182	78.9617	78.8594	78.8432	79.209	79.0272	79.157	79.2595	79.2345	79.3388	79.4178	79.2554	79.2973	79.2712	79.4352	79.4002	79.811	79.6051	79.7353	80.0534	80.2437	80.1361	79.7229
Female	IOWA	CRAWFORD	80.1982	79.811	79.9657	79.9554	80.2537	80.0652	80.313	80.5481	80.1311	80.3046	80.453	80.5909	80.6632	81.0928	80.9548	81.3608	81.307	81.7233	81.713	81.5636	81.9431	81.6008	81.1566	81.2635	80.6351	80.8837
Female	IOWA	DALLAS	79.9872	79.8959	79.9476	79.7502	79.6892	79.8118	79.772	80.0264	79.8718	80.1879	79.8944	79.9771	80.0635	80.066	80.3393	80.5599	80.807	81.1296	81.3221	81.7083	82.2304	82.3743	82.0045	82.4	82.647	82.8836
Female	IOWA	DAVIS	79.3765	79.1958	79.5925	79.4939	79.3239	79.4281	79.6723	79.8704	79.6943	79.6514	79.71	79.7604	80.04	80.1187	79.8878	80.2121	80.2606	80.6373	80.3569	80.5942	80.3032	80.3246	80.0422	80.3997	80.3854	80.5473
Female	IOWA	DECATUR	79.4245	79.1811	79.4002	79.5899	80.0048	80.0505	80.0961	80.4095	80.1445	80.2344	80.33	80.2097	80.3362	80.3964	80.0846	80.1662	79.9164	79.99	80.1219	80.4445	80.9792	80.8545	80.3492	80.7818	80.7202	80.7159
Female	IOWA	DELAWARE	79.0807	79.011	79.2913	79.5332	79.473	79.5153	79.9586	80.2938	80.2133	80.442	80.4052	80.7549	80.9809	81.2227	80.9701	81.323	81.1735	81.5683	80.8507	81.217	81.3367	81.3734	81.8198	81.9013	82.1409	82.4335
Female	IOWA	DES MOINES	78.2988	78.3456	78.621	78.597	78.9498	79.1768	79.4892	80.0988	80.369	80.6971	80.5001	80.5931	80.6671	80.742	80.4167	80.371	80.2769	80.5225	80.6672	80.6642	80.7027	80.448	80.551	80.416	80.3621	79.8555
Female	IOWA	DICKINSON	80.223	79.9213	80.0274	80.0299	80.2754	80.3873	80.5306	80.8891	80.4958	80.9584	80.9914	80.871	81.0722	81.3858	81.4986	81.6353	81.5567	82.0977	82.0532	82.2935	82.7496	82.8661	82.9315	83.1595	83.3646	83.7046
Female	IOWA	DUBUQUE	78.2897	78.965	79.2916	79.3263	79.5268	79.5304	79.4724	79.5789	79.3316	79.4103	79.5846	79.8908	80.1762	80.3282	80.3887	80.4453	80.5855	80.8466	80.7739	81.0242	81.176	80.9847	81.0802	80.8415	81.0665	81.3565
Female	IOWA	EMMET	80.1037	80.059	80.1139	80.3331	80.35	80.2561	80.2875	80.5236	80.2639	80.4742	80.4211	80.5041	80.5649	80.6243	80.5145	80.7146	80.5806	80.5458	80.5393	81.004	81.1095	81.0516	81.0569	81.2936	81.1455	81.1404
Female	IOWA	FAYETTE	79.6952	79.4554	79.5218	79.3603	79.9029	79.9899	79.979	80.427	80.4773	81.0802	81.0679	81.1395	81.2101	81.1288	80.9011	80.8737	80.3749	80.7702	80.7548	80.9338	81.1765	80.835	80.617	80.8067	80.7689	81.2904
Female	IOWA	FLOYD	79.8119	79.3026	79.5501	79.8832	79.8985	79.8164	80.0225	80.4769	80.054	80.2789	80.0892	79.9931	80.1167	80.1519	80.0177	80.0749	80.2594	80.7147	80.71	81.1129	81.4089	81.372	81.4448	81.4799	81.4856	81.2724
Female	IOWA	FRANKLIN	80.049	80.1828	80.2407	80.4326	80.8144	80.9716	81.337	81.6274	81.3183	81.7612	81.3299	81.1124	80.9089	80.9251	80.8775	80.9551	80.95	81.328	81.2228	81.4576	81.6617	81.6226	81.5838	81.7864	81.6227	81.6806
Female	IOWA	FREMONT	79.7689	79.5296	79.7434	79.5692	79.7192	79.7545	79.8044	80.1134	79.7902	79.7769	79.6192	79.2484	79.1992	79.1187	79.2735	79.4299	79.3289	79.7296	80.0318	80.415	80.3344	80.5144	80.4829	80.6803	80.5004	80.4689
Female	IOWA	GREENE	80.6095	80.227	80.0947	80.1532	80.224	80.3385	80.2811	80.6425	80.4361	80.725	80.7996	80.7991	80.9894	80.9735	80.9899	80.9621	81.0789	81.73	81.4968	81.9651	82.192	82.3175	82.1538	82.0897	81.9165	81.8276
Female	IOWA	GRUNDY	80.8016	80.7344	80.9098	80.887	81.0814	81.0474	81.1424	81.6	81.2319	81.5002	81.6357	81.5781	81.607	81.2906	81.1179	81.1386	80.8628	81.2066	80.7068	81.1456	81.2695	81.2702	81.4938	81.6609	81.815	81.8162
Female	IOWA	GUTHRIE	80.6095	80.227	80.0947	80.1532	80.224	80.3385	80.2811	80.6425	80.4361	80.725	80.7996	80.7991	80.9894	80.9735	80.9899	80.9621	81.0789	81.73	81.4968	81.9651	82.192	82.3175	82.1538	82.0897	81.9165	81.8276
Female	IOWA	HAMILTON	80.3345	80.1026	80.0001	80.0627	80.2008	80.007	79.9946	80.1022	80	80.4891	80.4016	80.4475	80.6891	80.7993	80.6205	80.5203	80.5017	80.473	80.8347	81.1495	81.4347	81.7711	81.9445	82.5376	82.346	82.5268
Female	IOWA	HANCOCK	80.049	80.1828	80.2407	80.4326	80.8144	80.9716	81.337	81.6274	81.3183	81.7612	81.3299	81.1124	80.9089	80.9251	80.8775	80.9551	80.95	81.328	81.2228	81.4576	81.6617	81.6226	81.5838	81.7864	81.6227	81.6806
Female	IOWA	HARDIN	79.814	79.7455	80.1703	80.315	80.2542	80.2484	80.4344	80.8646	80.3771	80.5802	80.4681	80.4914	80.3906	80.611	80.5132	80.6498	80.6897	80.6996	80.6942	80.9982	80.8983	81.2068	80.8762	81.0403	80.8605	81.1967
Female	IOWA	HARRISON	80.0213	80.0737	79.9987	79.7939	79.683	79.4962	79.462	79.3889	78.9714	79.0148	78.9943	79.0229	79.2908	79.2061	79.3119	79.5226	79.3003	79.3087	79.0297	79.6817	79.2655	79.4095	79.8245	79.7804	79.7541	79.7911
Female	IOWA	HENRY	79.5467	79.7311	79.6428	79.635	79.7051	79.7838	80.1688	80.4737	80.1338	80.6238	80.4701	80.5158	80.5315	80.4216	80.2462	80.2559	80.1932	80.4047	80.457	80.6846	80.901	81.2563	81.3253	81.8683	81.8164	81.6639
Female	IOWA	HOWARD	79.791	79.6196	79.8445	80.0971	80.4705	80.4009	80.651	80.9899	80.8947	80.9807	80.6915	80.8912	80.9411	81.0965	80.7686	80.9177	80.8826	80.9707	80.8284	81.039	81.6594	81.3224	81.9455	82.0273	82.1561	82.4279
Female	IOWA	HUMBOLDT	80.0796	80.3053	80.606	80.5414	80.9904	80.8681	80.9581	81.2044	80.7425	81.1396	80.7034	80.738	80.7568	80.7405	80.6305	80.8111	80.8619	80.9934	80.9967	81.46	81.4729	81.6439	81.5383	81.964	81.7677	81.9611
Female	IOWA	IDA	79.914	79.4693	79.6859	79.7186	80.2319	80.0923	80.109	80.5285	80.2817	80.416	80.2193	80.4009	80.3867	80.5076	80.4504	80.3927	80.2359	80.2541	80.1566	80.1309	80.2404	80.0434	80.322	80.5068	80.1193	79.7286
Female	IOWA	IOWA	80.1503	80.3218	80.5479	80.5952	80.8094	80.8208	81.0205	81.3297	80.9034	81.0698	80.8722	80.8516	80.7856	80.867	81.0105	81.1438	81.0463	81.5132	81.6927	81.7188	81.9863	82.046	81.8542	82.0069	82.1211	82.3446
Female	IOWA	JACKSON	79.8714	79.5262	79.7434	79.7972	79.7379	79.8032	79.7853	80.1184	80.104	80.2359	80.159	80.0785	80.4866	80.6118	80.4582	80.9342	80.6184	81.1844	80.9561	81.0821	81.1625	80.8084	80.9254	81.133	81.3125	81.2873
Female	IOWA	JASPER	79.7132	79.3354	79.7023	79.4879	79.7815	79.8054	79.5573	80.0212	79.7646	79.9458	80.1398	80.1789	80.5158	80.8005	80.5563	80.6904	80.6732	80.7032	80.5552	80.6172	80.1244	80.4671	80.8108	80.6875	80.967	81.2959
Female	IOWA	JEFFERSON	79.173	78.9369	79.0267	79.147	79.183	79.1338	79.3438	79.6694	79.4447	79.5623	79.7717	79.725	79.8011	79.7818	79.8938	80.1438	80.1243	80.1547	80.4077	80.6589	80.6027	80.6238	80.4983	80.5175	80.5613	80.7498
Female	IOWA	JOHNSON	79.7694	80.0309	80.2844	80.1525	80.595	80.7424	80.9509	81.4324	81.1228	81.2172	81.3056	81.2695	81.1852	81.2142	81.5734	81.631	81.6493	82.1069	82.2092	82.2929	82.4885	82.5318	82.8118	82.9432	83.0126	83.4601
Female	IOWA	JONES	80.1631	79.7451	79.7507	79.6923	79.9779	80.031	80.2785	80.7975	80.6678	81.5302	81.1036	81.0697	81.0757	81.2176	81.1686	81.1597	80.8012	81.0456	81.0521	81.2467	81.5446	81.1979	81.7221	82.0945	82.068	82.1428
Female	IOWA	KEOKUK	80.1503	80.3218	80.5479	80.5952	80.8094	80.8208	81.0205	81.3297	80.9034	81.0698	80.8722	80.8516	80.7856	80.867	81.0105	81.1438	81.0463	81.5132	81.6927	81.7188	81.9863	82.046	81.8542	82.0069	82.1211	82.3446
Female	IOWA	KOSSUTH	81.0887	80.5712	80.6651	80.7156	81.2614	80.9389	80.8726	81.1646	80.5571	80.8267	80.3394	80.405	80.432	80.7598	80.6488	81.0281	81.226	81.7051	81.8945	82.218	82.9132	82.5458	82.1453	82.4846	82.4734	81.923
Female	IOWA	LEE	78.5308	78.5964	78.4531	78.6751	78.9405	78.8247	78.6205	78.8828	78.8801	78.8504	78.8177	78.6885	79.0806	79.3633	79.2041	79.0745	78.9661	79.3006	79.2504	79.3956	79.3247	79.3574	79.2962	79.6647	79.5495	79.8871
Female	IOWA	LINN	79.1053	79.3203	79.6614	79.8725	80.1631	80.4232	80.6354	81.0427	80.9425	80.9161	80.9903	80.9487	80.8578	81.0888	81.0558	81.1118	81.1573	81.0791	81.0674	81.0699	81.0697	81.0723	81.1033	81.4246	81.7995	82.087
Female	IOWA	LOUISA	80.297	80.0561	79.8816	79.6789	79.9201	80.1594	80.0585	80.3347	80.2814	80.5218	80.6603	80.7794	80.9998	81.43	81.2103	81.406	81.1076	81.5137	81.2173	81.3862	80.9367	81.3756	81.3414	81.4578	81.7535	81.7683
Female	IOWA	LUCAS	79.0497	79.068	79.1772	78.9839	79.1491	79.2882	79.4588	79.7549	79.6221	79.8695	80.1171	80.1821	80.3159	80.5318	80.3033	80.254	80.1721	80.4398	79.958	80.1075	80.1727	79.9932	79.7738	80.2535	80.0368	80.2425
Female	IOWA	LYON	80.0044	79.6542	79.8684	80.0386	80.3195	80.3435	80.4942	80.9822	80.886	81.2423	81.1137	81.4131	81.7689	81.7278	81.0653	81.4076	81.2974	81.401	81.1517	81.3983	81.7559	81.7522	81.3161	81.8242	81.3783	81.4512
Female	IOWA	MADISON	79.6332	79.7372	79.8388	79.7352	79.8922	79.7512	79.7573	79.8345	79.6504	79.7994	79.76	79.7755	79.922	79.8926	79.9752	79.8091	79.8227	80.0469	80.1606	80.7707	80.5671	80.6425	80.8569	81.0754	81.0479	81.1774
Female	IOWA	MAHASKA	78.9681	78.9695	79.2742	79.3	79.2154	79.0005	79.3071	79.7151	79.7093	79.5585	79.755	80.142	80.5459	80.8025	80.6797	80.8798	81.1937	81.7745	81.9815	81.7496	81.5542	81.6381	81.2723	81.2133	81.0125	80.9782
Female	IOWA	MARION	79.6792	79.2584	79.4631	79.3362	79.5375	79.7391	79.874	80.0914	80.0401	80.599	80.8234	80.9743	81.3897	81.6065	81.3749	81.4272	81.0092	81.026	80.8424	81.0398	80.9398	81.1839	81.5832	81.2123	81.1718	81.0709
Female	IOWA	MARSHALL	79.5432	79.4419	79.2942	79.447	79.6253	79.315	79.3593	79.627	79.4262	79.3961	79.384	79.2732	79.4965	79.7092	79.7526	79.7407	79.9004	79.9746	79.9466	80.4765	80.334	80.5371	80.6687	81.288	81.094	81.2213
Female	IOWA	MILLS	77.4466	77.66	77.8914	78.0335	78.4505	78.6454	78.9287	79.5571	79.4264	79.5055	79.6367	79.4147	79.2578	79.079	79.1361	79.1374	78.7391	78.821	78.7612	78.9128	78.7807	78.8957	78.631	79.2069	79.5321	80.0537
Female	IOWA	MITCHELL	79.791	79.6196	79.8445	80.0971	80.4705	80.4009	80.651	80.9899	80.8947	80.9807	80.6915	80.8912	80.9411	81.0965	80.7686	80.9177	80.8826	80.9707	80.8284	81.039	81.6594	81.3224	81.9455	82.0273	82.1561	82.4279
Female	IOWA	MONONA	79.914	79.4693	79.6859	79.7186	80.2319	80.0923	80.109	80.5285	80.2817	80.416	80.2193	80.4009	80.3867	80.5076	80.4504	80.3927	80.2359	80.2541	80.1566	80.1309	80.2404	80.0434	80.322	80.5068	80.1193	79.7286
Female	IOWA	MONROE	79.3765	79.1958	79.5925	79.4939	79.3239	79.4281	79.6723	79.8704	79.6943	79.6514	79.71	79.7604	80.04	80.1187	79.8878	80.2121	80.2606	80.6373	80.3569	80.5942	80.3032	80.3246	80.0422	80.3997	80.3854	80.5473
Female	IOWA	MONTGOMERY	79.7689	79.5296	79.7434	79.5692	79.7192	79.7545	79.8044	80.1134	79.7902	79.7769	79.6192	79.2484	79.1992	79.1187	79.2735	79.4299	79.3289	79.7296	80.0318	80.415	80.3344	80.5144	80.4829	80.6803	80.5004	80.4689
Female	IOWA	MUSCATINE	78.9972	79.1344	79.1494	78.9913	79.2173	79.167	78.8043	78.9467	78.9285	78.9367	79.1076	79.3361	79.7983	80.301	79.9796	80.0975	79.952	79.83	79.5591	79.7627	79.7797	79.9595	80.2763	80.3338	80.2447	80.9668
Female	IOWA	O@BRIEN	80.054	80.3405	80.2156	80.1159	80.4545	80.5909	80.7246	80.9646	80.8665	81.1002	81.2467	81.0741	81.0025	80.9684	80.8384	80.6848	80.8489	81.1074	80.9415	81.5688	81.7367	82.1668	81.681	81.6764	81.3809	81.4563
Female	IOWA	OSCEOLA	80.0044	79.6542	79.8684	80.0386	80.3195	80.3435	80.4942	80.9822	80.886	81.2423	81.1137	81.4131	81.7689	81.7278	81.0653	81.4076	81.2974	81.401	81.1517	81.3983	81.7559	81.7522	81.3161	81.8242	81.3783	81.4512
Female	IOWA	PAGE	79.1009	79.1465	79.4976	79.4573	79.7157	79.6515	79.578	79.8364	79.5703	79.6041	79.7732	79.8141	79.9523	79.7393	79.9205	79.9057	79.7469	80.1684	80.1584	80.6358	80.409	80.2936	80.2322	80.2672	80.1918	80.2223
Female	IOWA	PALO ALTO	80.1037	80.059	80.1139	80.3331	80.35	80.2561	80.2875	80.5236	80.2639	80.4742	80.4211	80.5041	80.5649	80.6243	80.5145	80.7146	80.5806	80.5458	80.5393	81.004	81.1095	81.0516	81.0569	81.2936	81.1455	81.1404
Female	IOWA	PLYMOUTH	80.8525	80.4497	80.3843	80.4756	80.833	80.7322	80.6662	80.7141	80.4591	80.7375	80.6551	80.8297	80.9377	81.1629	81.1225	81.154	81.1008	81.4429	81.7275	81.9286	81.9443	81.9791	82.2164	82.474	82.6437	82.8385
Female	IOWA	POCAHONTAS	80.0796	80.3053	80.606	80.5414	80.9904	80.8681	80.9581	81.2044	80.7425	81.1396	80.7034	80.738	80.7568	80.7405	80.6305	80.8111	80.8619	80.9934	80.9967	81.46	81.4729	81.6439	81.5383	81.964	81.7677	81.9611
Female	IOWA	POLK	78.0893	78.4072	78.643	78.8169	78.9805	79.1572	79.3308	79.6008	79.5845	79.4734	79.5115	79.5137	79.6543	79.722	79.7429	79.8061	79.8516	80.0156	80.185	80.5363	80.4814	80.6413	80.6484	80.8306	80.7606	81.1339
Female	IOWA	POTTAWATTAMIE	78.1591	78.2547	78.4177	78.6545	78.837	79.1741	79.3285	79.5467	79.3292	79.3237	79.066	78.9231	78.8728	78.8018	78.9461	78.8882	78.619	78.5929	78.765	79.0864	78.7373	79.1769	79.4463	79.4554	79.4705	79.8825
Female	IOWA	POWESHIEK	79.2383	78.9918	79.6277	79.7332	80.1929	80.3787	80.5442	81.0327	80.752	81.0096	80.8899	80.8699	80.8862	80.9017	80.5335	80.553	80.4682	80.2574	80.453	80.693	80.5875	80.3284	80.4676	81.2594	81.2089	81.4265
Female	IOWA	RINGGOLD	80.5513	80.1101	80.4177	80.4708	80.5774	80.5664	80.5087	80.921	80.6518	80.9817	80.8263	80.7946	80.8491	80.8919	80.6285	80.6591	80.4735	80.8473	80.6313	80.9392	81.2861	80.8851	80.7244	81.0871	80.9255	80.8465
Female	IOWA	SAC	79.8366	79.7729	80.0567	79.9893	79.8373	79.8763	80.0264	80.3105	79.887	80.1188	80.028	80.0539	79.9758	79.861	80.2168	80.1233	80.1978	80.4801	80.6361	81.2292	81.2045	81.2705	81.1867	81.698	81.3114	81.0238
Female	IOWA	SCOTT	78.2799	78.4526	78.4659	78.6812	78.7681	78.9282	78.963	79.1652	79.1628	79.1493	79.2825	79.3168	79.338	79.5001	79.377	79.301	79.1962	79.3631	79.3953	79.9499	80.0294	80.5458	80.6966	80.5966	80.5753	80.7751
Female	IOWA	SHELBY	80.4186	80.3215	80.268	80.2631	80.4862	80.4299	80.6044	80.9807	80.6756	80.7279	80.6687	80.6102	80.3114	80.352	80.1485	80.3286	80.3806	80.7455	80.978	81.2199	81.1362	81.103	81.4827	81.7592	81.8828	81.66
Female	IOWA	SIOUX	79.925	79.8265	80.2421	80.2614	80.5936	80.4549	80.7415	81.2409	81.0605	81.3925	81.3867	81.6974	81.6485	81.7447	81.6287	81.8076	81.9495	82.6038	82.6705	82.8714	83.3623	83.4088	83.307	83.9662	83.6951	83.4866
Female	IOWA	STORY	80.6037	80.4874	80.8838	80.9003	81.1414	81.2285	81.3706	81.8362	81.7702	82.3359	82.5524	82.4532	82.672	82.6715	82.4375	82.1304	81.9823	82.2072	82.1216	82.2438	82.6185	82.9371	82.5481	82.7248	82.7344	82.6522
Female	IOWA	TAMA	80.8016	80.7344	80.9098	80.887	81.0814	81.0474	81.1424	81.6	81.2319	81.5002	81.6357	81.5781	81.607	81.2906	81.1179	81.1386	80.8628	81.2066	80.7068	81.1456	81.2695	81.2702	81.4938	81.6609	81.815	81.8162
Female	IOWA	TAYLOR	80.5513	80.1101	80.4177	80.4708	80.5774	80.5664	80.5087	80.921	80.6518	80.9817	80.8263	80.7946	80.8491	80.8919	80.6285	80.6591	80.4735	80.8473	80.6313	80.9392	81.2861	80.8851	80.7244	81.0871	80.9255	80.8465
Female	IOWA	UNION	79.6332	79.7372	79.8388	79.7352	79.8922	79.7512	79.7573	79.8345	79.6504	79.7994	79.76	79.7755	79.922	79.8926	79.9752	79.8091	79.8227	80.0469	80.1606	80.7707	80.5671	80.6425	80.8569	81.0754	81.0479	81.1774
Female	IOWA	VAN BUREN	79.173	78.9369	79.0267	79.147	79.183	79.1338	79.3438	79.6694	79.4447	79.5623	79.7717	79.725	79.8011	79.7818	79.8938	80.1438	80.1243	80.1547	80.4077	80.6589	80.6027	80.6238	80.4983	80.5175	80.5613	80.7498
Female	IOWA	WAPELLO	78.3715	78.0176	78.2548	78.1353	78.3435	78.3323	78.4502	78.9472	79.0076	79.2131	79.0954	79.1364	79.3157	79.2179	79.1554	79.0888	79.098	79.2806	79.382	79.6594	79.7363	79.8876	79.5326	79.4552	79.4174	78.9751
Female	IOWA	WARREN	80.5701	80.2033	80.1174	79.8699	79.8687	79.8274	79.624	80.0707	79.8804	79.5183	80.105	80.0723	80.2516	80.1598	80.1816	80.2136	80.0152	80.2238	79.9784	80.554	80.6695	81.0057	80.9477	80.7743	80.7877	80.8314
Female	IOWA	WASHINGTON	80.297	80.0561	79.8816	79.6789	79.9201	80.1594	80.0585	80.3347	80.2814	80.5218	80.6603	80.7794	80.9998	81.43	81.2103	81.406	81.1076	81.5137	81.2173	81.3862	80.9367	81.3756	81.3414	81.4578	81.7535	81.7683
Female	IOWA	WAYNE	79.3765	79.1958	79.5925	79.4939	79.3239	79.4281	79.6723	79.8704	79.6943	79.6514	79.71	79.7604	80.04	80.1187	79.8878	80.2121	80.2606	80.6373	80.3569	80.5942	80.3032	80.3246	80.0422	80.3997	80.3854	80.5473
Female	IOWA	WEBSTER	78.9068	78.9326	79.1478	79.1064	79.3671	79.4688	79.6284	79.8221	79.5945	79.8246	79.7581	79.6415	79.5877	79.5433	79.4876	79.4612	79.4867	79.5672	79.7075	79.803	79.5768	79.6255	78.9959	79.2824	78.8573	78.8538
Female	IOWA	WINNEBAGO	80.503	80.4397	80.5046	80.2531	80.6268	80.6021	80.6275	80.9771	80.806	81.5147	81.3005	81.3529	81.4215	81.3824	80.9181	81.0028	80.7156	81.0764	80.952	81.1924	81.6812	81.3695	81.6457	82.1735	82.2729	82.1475
Female	IOWA	WINNESHIEK	79.5825	79.1068	79.4838	79.7578	79.976	80.0141	80.4328	81.0587	80.8419	81.3383	81.139	81.4342	81.4885	81.8177	81.6013	81.8357	81.6096	82.3846	82.2786	82.7969	83.3911	83.3801	83.4211	83.8882	83.6811	83.6709
Female	IOWA	WOODBURY	79.2028	79.2774	79.5228	79.4261	79.114	79.1242	79.382	79.5663	79.4296	79.3936	79.5869	79.7336	79.726	79.6511	79.9251	79.8309	79.9263	79.8757	79.7103	79.877	80.0772	79.8725	79.9427	80.0084	79.7174	80.057
Female	IOWA	WORTH	80.503	80.4397	80.5046	80.2531	80.6268	80.6021	80.6275	80.9771	80.806	81.5147	81.3005	81.3529	81.4215	81.3824	80.9181	81.0028	80.7156	81.0764	80.952	81.1924	81.6812	81.3695	81.6457	82.1735	82.2729	82.1475
Female	IOWA	WRIGHT	79.6376	79.6076	79.6694	79.9403	80.2451	80.2328	80.3435	80.7877	80.3881	80.5953	80.3514	80.4542	80.4674	80.6607	80.4194	80.7352	80.7237	80.7461	80.9528	81.2395	81.4142	81.807	81.9866	82.0167	81.4923	81.1645
Female	KANSAS	ALLEN	78.9492	79.1491	78.8272	78.4668	78.4434	78.4729	78.2541	78.4891	78.3461	78.3576	78.335	78.5369	78.7075	78.8975	78.8103	78.7562	79.0508	79.0649	79.0155	79.2166	79.2525	78.98	78.9077	78.6736	78.1636	78.5389
Female	KANSAS	ANDERSON	79.0319	79.1321	78.903	78.876	79.0241	79.3608	79.5104	79.8897	79.8545	79.9428	80.0482	80.172	80.3062	80.2513	80.5009	80.6927	80.765	80.8251	80.6242	80.5442	80.5241	80.8404	80.9979	81.4155	81.6947	82.1266
Female	KANSAS	ATCHISON	78.4119	78.4956	78.7228	78.4033	78.3628	78.6178	78.6884	78.6432	78.543	78.5698	78.5143	78.3591	78.3521	78.8312	78.8864	79.0095	79.3327	79.3263	79.4253	79.3867	79.2246	79.3179	79.3566	79.2179	79.5066	79.2746
Female	KANSAS	BARBER	79.6081	79.5558	79.7413	79.7184	80.0979	80.1423	80.3625	80.781	80.505	80.5344	80.2874	79.8845	79.9317	79.9436	80.1792	80.1767	79.9102	80.1567	80.1896	79.9901	80.112	79.9595	79.5818	80.4958	80.2342	80.5471
Female	KANSAS	BARTON	79.155	79.0616	79.0689	78.9907	79.1931	79.1222	79.6261	80.0942	80.2789	80.1578	80.2109	80.3039	80.2207	79.7672	79.6714	79.759	79.7985	79.8447	80.1002	80.015	80.3318	80.821	80.2917	80.4692	79.6189	79.8896
Female	KANSAS	BOURBON	78.8941	78.8874	78.8478	78.7895	79.0778	79.2661	79.2023	79.3863	79.2483	79.449	79.3882	79.6878	79.8322	80.0678	79.7104	79.503	79.4894	79.2179	78.9208	79.2144	79.0373	78.9628	79.1095	79.3864	79.8821	80.1136
Female	KANSAS	BROWN	79.5952	79.4131	79.6591	79.4286	79.3994	79.6662	79.8424	80.1035	80.0031	79.984	80.3215	80.2501	80.3803	80.5924	80.4771	80.8269	80.6268	81.0499	81.024	81.143	80.9753	81.0344	81.2184	81.1624	80.848	81.4995
Female	KANSAS	BUTLER	80.1131	79.996	80.0157	80.0799	80.0101	79.7568	79.7211	79.8676	79.5494	79.6157	79.7137	79.6744	79.8728	79.9161	79.8715	79.5531	79.479	79.5254	79.2756	79.373	79.2413	79.6322	79.5809	79.752	79.5897	79.6772
Female	KANSAS	CHASE	79.442	79.4536	79.7883	79.7488	79.9108	80.3509	80.5333	80.8417	80.6324	80.783	80.3601	80.2083	80.0936	80.0534	79.8949	79.7256	79.5473	79.3722	79.5349	79.9592	79.9248	80.0519	80.2914	80.2289	80.4956	80.5997
Female	KANSAS	CHAUTAUQUA	78.2296	78.4321	78.8575	78.6842	78.9347	79.0315	79.0488	79.2906	79.0238	78.9323	78.5293	78.3885	78.4093	78.345	78.1816	78.2488	78.301	78.1902	77.9948	78.3023	77.9791	78.1027	78.2959	78.0669	78.1546	78.1352
Female	KANSAS	CHEROKEE	78.6475	78.6392	78.332	78.0015	77.7537	77.7078	77.37	77.3265	77.4169	77.5373	77.695	77.8799	78.1947	78.6109	78.359	78.0621	77.9892	77.5261	77.7243	77.71	77.2294	77.0885	77.3238	77.3659	77.0526	77.472
Female	KANSAS	CHEYENNE	79.6058	79.7012	80.0134	79.9912	80.2595	80.3614	80.5605	80.9142	80.5523	80.8396	81.1265	81.0931	81.3774	81.5555	81.3904	81.5987	81.3208	81.0745	81.0581	80.1921	80.5876	79.8795	80.3339	80.3272	80.2312	80.8684
Female	KANSAS	CLARK	79.3789	79.128	79.5095	79.5782	79.3368	79.3772	79.5302	79.841	79.7137	79.8104	79.6313	79.5831	79.4006	79.431	79.1426	78.9236	79.1001	79.1443	79.3521	79.3926	79.83	80.01	79.7284	80.1023	79.58	79.7274
Female	KANSAS	CLAY	79.5924	79.522	79.6803	79.5492	79.6002	79.8562	79.9654	80.0764	79.9355	80.079	79.9556	79.946	80.1629	80.2954	80.1584	80.2867	80.2048	80.6819	80.4679	80.7105	81.083	80.7814	80.5439	80.9059	80.5894	80.6354
Female	KANSAS	CLOUD	79.5924	79.522	79.6803	79.5492	79.6002	79.8562	79.9654	80.0764	79.9355	80.079	79.9556	79.946	80.1629	80.2954	80.1584	80.2867	80.2048	80.6819	80.4679	80.7105	81.083	80.7814	80.5439	80.9059	80.5894	80.6354
Female	KANSAS	COFFEY	79.0319	79.1321	78.903	78.876	79.0241	79.3608	79.5104	79.8897	79.8545	79.9428	80.0482	80.172	80.3062	80.2513	80.5009	80.6927	80.765	80.8251	80.6242	80.5442	80.5241	80.8404	80.9979	81.4155	81.6947	82.1266
Female	KANSAS	COMANCHE	79.3789	79.128	79.5095	79.5782	79.3368	79.3772	79.5302	79.841	79.7137	79.8104	79.6313	79.5831	79.4006	79.431	79.1426	78.9236	79.1001	79.1443	79.3521	79.3926	79.83	80.01	79.7284	80.1023	79.58	79.7274
Female	KANSAS	COWLEY	78.334	77.8149	78.4599	78.2964	78.536	79.0162	78.9901	79.3056	79.272	79.1632	79.2258	79.0512	79.0801	79.186	78.9112	78.7099	78.696	78.3751	78.2569	78.6009	78.5971	79.1456	78.7316	78.6326	78.383	78.4892
Female	KANSAS	CRAWFORD	78.521	78.3056	78.5537	78.322	78.3661	78.4801	78.5864	78.9581	78.8804	79.1803	79.1234	79.0911	79.1946	79.1484	79.1424	78.7669	78.6513	78.6926	78.5827	78.8813	78.5565	78.9028	78.8145	78.8821	78.4516	78.6068
Female	KANSAS	DECATUR	79.6058	79.7012	80.0134	79.9912	80.2595	80.3614	80.5605	80.9142	80.5523	80.8396	81.1265	81.0931	81.3774	81.5555	81.3904	81.5987	81.3208	81.0745	81.0581	80.1921	80.5876	79.8795	80.3339	80.3272	80.2312	80.8684
Female	KANSAS	DICKINSON	81.0705	80.1569	80.0937	79.932	80.0003	79.6007	79.6294	79.8098	79.9291	80.083	80.2015	80.425	80.6394	80.8541	80.5517	80.5534	80.5761	80.4009	80.3102	80.617	81.0183	80.5904	80.3524	81.0175	81.089	80.911
Female	KANSAS	DONIPHAN	78.4119	78.4956	78.7228	78.4033	78.3628	78.6178	78.6884	78.6432	78.543	78.5698	78.5143	78.3591	78.3521	78.8312	78.8864	79.0095	79.3327	79.3263	79.4253	79.3867	79.2246	79.3179	79.3566	79.2179	79.5066	79.2746
Female	KANSAS	DOUGLAS	79.5516	79.3785	79.7896	79.6827	80.1256	80.0656	80.0946	80.562	80.307	80.6603	80.6652	80.422	80.8677	80.8057	80.7919	80.6066	80.419	80.7081	80.4539	80.8115	80.7756	81.0702	81.391	81.5943	81.5974	81.6669
Female	KANSAS	EDWARDS	79.7101	79.744	79.7249	79.8903	80.0609	80.1859	80.2811	80.5371	80.3051	79.9659	79.7984	79.7133	79.8052	80.0482	79.7824	79.7107	79.545	79.6821	79.835	79.5262	79.7062	79.8969	80.062	80.4197	80.2384	80.6197
Female	KANSAS	ELK	78.2296	78.4321	78.8575	78.6842	78.9347	79.0315	79.0488	79.2906	79.0238	78.9323	78.5293	78.3885	78.4093	78.345	78.1816	78.2488	78.301	78.1902	77.9948	78.3023	77.9791	78.1027	78.2959	78.0669	78.1546	78.1352
Female	KANSAS	ELLIS	80.1987	80.5417	80.6809	80.3993	80.5769	80.439	80.4927	80.7375	80.3067	80.4147	80.4724	80.4886	80.3825	80.5478	80.5334	80.6328	80.4353	80.6243	80.6851	80.5299	80.3971	80.2236	80.5091	80.8019	80.4351	80.7698
Female	KANSAS	ELLSWORTH	79.7496	79.5859	79.6563	79.9121	80.0567	80.0076	80.1123	80.4437	80.2297	80.3286	80.2387	80.276	80.3505	80.4543	80.3744	80.4932	80.2165	80.2913	80.1303	80.2486	80.272	80.2741	80.1806	80.55	80.1998	80.3898
Female	KANSAS	FINNEY	80.3849	80.1002	80.1957	80.1123	80.2692	79.9109	79.7591	79.9705	79.5679	79.5387	79.3127	79.4395	79.4789	79.6298	79.5427	79.5233	79.5851	79.2582	79.6916	79.3911	80.3256	80.1057	80.3731	80.8357	80.262	80.4018
Female	KANSAS	FORD	79.3789	79.128	79.5095	79.5782	79.3368	79.3772	79.5302	79.841	79.7137	79.8104	79.6313	79.5831	79.4006	79.431	79.1426	78.9236	79.1001	79.1443	79.3521	79.3926	79.83	80.01	79.7284	80.1023	79.58	79.7274
Female	KANSAS	FRANKLIN	78.9932	79.0879	79.1338	79.0553	79.4813	79.4445	79.4159	79.5307	79.2255	79.1896	79.081	78.9671	78.8645	78.9318	79.356	79.2828	79.0819	78.9173	78.9536	79.1014	79.2086	78.9063	79.2319	79.4081	79.1159	79.6874
Female	KANSAS	GEARY	76.9561	77.1682	77.2657	77.393	77.5635	77.4815	77.4611	77.8121	77.8093	77.7944	77.5818	77.5034	77.7651	77.1479	77.262	77.1714	77.4378	77.3268	77.2841	77.6702	77.7315	78.2243	78.8482	78.3968	78.2906	78.6542
Female	KANSAS	GOVE	80.3214	80.2357	80.2954	80.2163	80.4399	80.2339	80.3479	80.7391	80.4746	80.6111	80.5795	80.7823	80.7807	81.0499	80.6164	80.7811	80.7443	80.6878	80.7705	80.6094	81.1282	80.8463	81.1256	81.2604	81.2701	80.9328
Female	KANSAS	GRAHAM	80.3214	80.2357	80.2954	80.2163	80.4399	80.2339	80.3479	80.7391	80.4746	80.6111	80.5795	80.7823	80.7807	81.0499	80.6164	80.7811	80.7443	80.6878	80.7705	80.6094	81.1282	80.8463	81.1256	81.2604	81.2701	80.9328
Female	KANSAS	GRANT	78.9223	79.0604	79.2522	79.3578	79.754	79.7773	79.992	80.238	80.0301	79.8849	79.9461	79.9728	79.9212	79.9166	79.6934	79.5819	79.6789	79.3359	79.2987	79.3216	79.8466	79.597	80.0857	80.2722	80.0997	80.3188
Female	KANSAS	GRAY	80.3849	80.1002	80.1957	80.1123	80.2692	79.9109	79.7591	79.9705	79.5679	79.5387	79.3127	79.4395	79.4789	79.6298	79.5427	79.5233	79.5851	79.2582	79.6916	79.3911	80.3256	80.1057	80.3731	80.8357	80.262	80.4018
Female	KANSAS	GREELEY	79.5714	79.3761	79.8752	79.69	79.642	79.753	79.647	80.0568	79.8558	79.8585	80.0356	79.9513	80.1288	80.151	79.8871	79.9194	80.0874	79.4361	79.794	79.6726	80.3967	80.0635	80.276	80.4732	80.3564	80.2166
Female	KANSAS	GREENWOOD	79.442	79.4536	79.7883	79.7488	79.9108	80.3509	80.5333	80.8417	80.6324	80.783	80.3601	80.2083	80.0936	80.0534	79.8949	79.7256	79.5473	79.3722	79.5349	79.9592	79.9248	80.0519	80.2914	80.2289	80.4956	80.5997
Female	KANSAS	HAMILTON	79.5714	79.3761	79.8752	79.69	79.642	79.753	79.647	80.0568	79.8558	79.8585	80.0356	79.9513	80.1288	80.151	79.8871	79.9194	80.0874	79.4361	79.794	79.6726	80.3967	80.0635	80.276	80.4732	80.3564	80.2166
Female	KANSAS	HARPER	79.6081	79.5558	79.7413	79.7184	80.0979	80.1423	80.3625	80.781	80.505	80.5344	80.2874	79.8845	79.9317	79.9436	80.1792	80.1767	79.9102	80.1567	80.1896	79.9901	80.112	79.9595	79.5818	80.4958	80.2342	80.5471
Female	KANSAS	HARVEY	79.2856	79.2704	79.8655	79.8686	80.1282	80.3806	80.4735	81.0886	80.9527	81.1261	81.0867	80.8361	80.813	80.631	80.2553	80.1586	80.324	80.6663	80.3555	80.6458	80.745	80.8607	81.0353	81.1957	81.2477	81.3157
Female	KANSAS	HASKELL	80.3849	80.1002	80.1957	80.1123	80.2692	79.9109	79.7591	79.9705	79.5679	79.5387	79.3127	79.4395	79.4789	79.6298	79.5427	79.5233	79.5851	79.2582	79.6916	79.3911	80.3256	80.1057	80.3731	80.8357	80.262	80.4018
Female	KANSAS	HODGEMAN	80.5981	80.394	80.6151	80.6497	80.9095	80.6286	80.6886	81.0867	80.5304	80.8883	80.7362	80.707	80.6468	80.3779	80.5464	80.406	80.1278	80.1599	80.5706	80.5665	81.1696	81.1003	81.3881	81.5169	81.3072	81.6528
Female	KANSAS	JACKSON	79.8684	79.6862	79.8256	80.0957	80.0435	80.4091	80.6202	81.0602	80.8598	81.5272	80.9246	80.6296	80.3553	80.361	80.3247	80.1906	79.9991	80.0836	80.2378	80.5672	80.4679	80.3186	80.1191	80.6548	80.6295	80.9603
Female	KANSAS	JEFFERSON	78.9767	79.2778	79.1774	78.9442	79.1462	79.232	79.3358	79.432	79.2967	79.4967	79.3696	79.4294	79.574	80.0598	80.1755	80.2145	80.1895	79.9716	79.7548	79.8191	79.8043	79.8471	79.7081	79.9024	80.2835	80.3348
Female	KANSAS	JEWELL	80.38	79.8989	79.9235	79.9761	80.2513	80.4362	80.5904	80.9203	80.7194	81.1451	80.8893	80.7774	80.6226	80.9567	80.7725	80.6272	80.4663	80.7749	81.2712	81.0414	81.4206	81.74	81.1531	81.9413	81.6226	81.5144
Female	KANSAS	JOHNSON	80.1758	80.6462	80.7004	80.9257	81.2878	81.3302	81.3689	81.6355	81.2926	81.2999	81.4264	81.4537	81.5666	81.7964	81.6859	81.6227	81.4577	81.6304	81.6381	81.8834	82.0205	82.0515	82.2842	82.496	82.5144	83.04
Female	KANSAS	KEARNY	78.9223	79.0604	79.2522	79.3578	79.754	79.7773	79.992	80.238	80.0301	79.8849	79.9461	79.9728	79.9212	79.9166	79.6934	79.5819	79.6789	79.3359	79.2987	79.3216	79.8466	79.597	80.0857	80.2722	80.0997	80.3188
Female	KANSAS	KINGMAN	79.6081	79.5558	79.7413	79.7184	80.0979	80.1423	80.3625	80.781	80.505	80.5344	80.2874	79.8845	79.9317	79.9436	80.1792	80.1767	79.9102	80.1567	80.1896	79.9901	80.112	79.9595	79.5818	80.4958	80.2342	80.5471
Female	KANSAS	KIOWA	79.3789	79.128	79.5095	79.5782	79.3368	79.3772	79.5302	79.841	79.7137	79.8104	79.6313	79.5831	79.4006	79.431	79.1426	78.9236	79.1001	79.1443	79.3521	79.3926	79.83	80.01	79.7284	80.1023	79.58	79.7274
Female	KANSAS	LABETTE	77.9342	77.7444	77.5751	77.7486	78.0866	78.0846	78.4228	78.6679	78.7779	78.7475	78.6669	78.9058	79.0598	79.3007	79.0499	78.7866	78.4639	78.2299	77.7449	78.0948	77.9391	78.0612	77.868	78.4479	78.5872	79.1563
Female	KANSAS	LANE	79.5714	79.3761	79.8752	79.69	79.642	79.753	79.647	80.0568	79.8558	79.8585	80.0356	79.9513	80.1288	80.151	79.8871	79.9194	80.0874	79.4361	79.794	79.6726	80.3967	80.0635	80.276	80.4732	80.3564	80.2166
Female	KANSAS	LEAVENWORTH	78.1652	78.7577	78.315	78.3476	78.494	78.4946	78.3309	78.7673	78.7799	78.4961	78.6071	78.752	79.1193	78.6958	78.808	79.047	79.0135	79.1026	79.0059	79.25	78.9569	79.3784	79.5603	79.7279	80.1746	80.5405
Female	KANSAS	LINCOLN	79.7496	79.5859	79.6563	79.9121	80.0567	80.0076	80.1123	80.4437	80.2297	80.3286	80.2387	80.276	80.3505	80.4543	80.3744	80.4932	80.2165	80.2913	80.1303	80.2486	80.272	80.2741	80.1806	80.55	80.1998	80.3898
Female	KANSAS	LINN	78.9492	79.1491	78.8272	78.4668	78.4434	78.4729	78.2541	78.4891	78.3461	78.3576	78.335	78.5369	78.7075	78.8975	78.8103	78.7562	79.0508	79.0649	79.0155	79.2166	79.2525	78.98	78.9077	78.6736	78.1636	78.5389
Female	KANSAS	LOGAN	80.3214	80.2357	80.2954	80.2163	80.4399	80.2339	80.3479	80.7391	80.4746	80.6111	80.5795	80.7823	80.7807	81.0499	80.6164	80.7811	80.7443	80.6878	80.7705	80.6094	81.1282	80.8463	81.1256	81.2604	81.2701	80.9328
Female	KANSAS	LYON	79.4947	79.4614	79.4596	79.657	79.8911	79.854	79.9534	80.4969	80.1919	80.377	80.3993	80.233	80.2029	80.0417	80.3079	79.9381	79.7506	79.6562	79.3272	79.2665	78.9586	78.7256	78.9851	79.7685	80.3363	80.6718
Female	KANSAS	MARION	81.0705	80.1569	80.0937	79.932	80.0003	79.6007	79.6294	79.8098	79.9291	80.083	80.2015	80.425	80.6394	80.8541	80.5517	80.5534	80.5761	80.4009	80.3102	80.617	81.0183	80.5904	80.3524	81.0175	81.089	80.911
Female	KANSAS	MARSHALL	79.9342	80.0213	80.2213	80.3214	80.5516	80.6389	80.6345	80.9251	80.6235	80.851	80.7339	80.8581	80.8451	80.8476	80.5504	80.678	80.8258	80.8326	81.1323	81.361	81.565	81.5301	81.6195	82.0843	81.7802	81.3347
Female	KANSAS	MCPHERSON	80.5089	80.2941	80.3433	80.4103	80.3658	80.2873	80.6357	80.9337	80.7272	80.6343	80.8503	80.8205	80.6037	80.2632	80.1521	80.1152	79.7042	79.8012	80.0107	80.3148	80.2524	80.9414	81.0023	81.0038	80.4107	81.0023
Female	KANSAS	MEADE	79.3789	79.128	79.5095	79.5782	79.3368	79.3772	79.5302	79.841	79.7137	79.8104	79.6313	79.5831	79.4006	79.431	79.1426	78.9236	79.1001	79.1443	79.3521	79.3926	79.83	80.01	79.7284	80.1023	79.58	79.7274
Female	KANSAS	MIAMI	78.5799	78.2921	78.2221	78.4084	78.4141	78.4174	78.2764	78.4772	78.378	78.1626	78.3209	78.5242	78.7967	78.8013	79.1103	79.0103	79.1008	78.8502	79.0007	79.4383	79.7641	80.0879	80.321	80.4218	80.5935	80.4043
Female	KANSAS	MITCHELL	79.8538	79.7096	79.6467	79.3752	79.6928	79.5153	79.6072	80.0433	79.9537	79.9188	79.9048	79.7459	79.6625	79.6831	79.8011	79.7668	79.743	79.7745	80.0597	79.9647	80.0037	79.9805	79.0438	79.4633	79.5289	80.2963
Female	KANSAS	MONTGOMERY	78.2296	78.4321	78.8575	78.6842	78.9347	79.0315	79.0488	79.2906	79.0238	78.9323	78.5293	78.3885	78.4093	78.345	78.1816	78.2488	78.301	78.1902	77.9948	78.3023	77.9791	78.1027	78.2959	78.0669	78.1546	78.1352
Female	KANSAS	MORRIS	79.442	79.4536	79.7883	79.7488	79.9108	80.3509	80.5333	80.8417	80.6324	80.783	80.3601	80.2083	80.0936	80.0534	79.8949	79.7256	79.5473	79.3722	79.5349	79.9592	79.9248	80.0519	80.2914	80.2289	80.4956	80.5997
Female	KANSAS	MORTON	78.9223	79.0604	79.2522	79.3578	79.754	79.7773	79.992	80.238	80.0301	79.8849	79.9461	79.9728	79.9212	79.9166	79.6934	79.5819	79.6789	79.3359	79.2987	79.3216	79.8466	79.597	80.0857	80.2722	80.0997	80.3188
Female	KANSAS	NEMAHA	79.5952	79.4131	79.6591	79.4286	79.3994	79.6662	79.8424	80.1035	80.0031	79.984	80.3215	80.2501	80.3803	80.5924	80.4771	80.8269	80.6268	81.0499	81.024	81.143	80.9753	81.0344	81.2184	81.1624	80.848	81.4995
Female	KANSAS	NEOSHO	79.3585	78.8833	78.9922	78.5128	78.5654	78.5853	78.4663	78.7592	78.7583	78.8598	78.9239	78.9557	79.216	79.4117	79.3555	79.3222	79.272	79.2135	78.979	78.9506	78.8919	78.9767	78.8512	78.9592	78.984	79.4224
Female	KANSAS	NESS	80.5981	80.394	80.6151	80.6497	80.9095	80.6286	80.6886	81.0867	80.5304	80.8883	80.7362	80.707	80.6468	80.3779	80.5464	80.406	80.1278	80.1599	80.5706	80.5665	81.1696	81.1003	81.3881	81.5169	81.3072	81.6528
Female	KANSAS	NORTON	80.3214	80.2357	80.2954	80.2163	80.4399	80.2339	80.3479	80.7391	80.4746	80.6111	80.5795	80.7823	80.7807	81.0499	80.6164	80.7811	80.7443	80.6878	80.7705	80.6094	81.1282	80.8463	81.1256	81.2604	81.2701	80.9328
Female	KANSAS	OSAGE	79.1676	79.3791	79.248	79.4219	79.3948	79.4401	79.6399	80.051	79.8646	80.1061	79.9775	79.8267	79.7207	79.8505	79.7912	79.4646	79.3029	79.588	79.4694	79.754	79.7857	79.6909	80.079	80.4018	80.3203	80.6874
Female	KANSAS	OSBORNE	80.38	79.8989	79.9235	79.9761	80.2513	80.4362	80.5904	80.9203	80.7194	81.1451	80.8893	80.7774	80.6226	80.9567	80.7725	80.6272	80.4663	80.7749	81.2712	81.0414	81.4206	81.74	81.1531	81.9413	81.6226	81.5144
Female	KANSAS	OTTAWA	79.8538	79.7096	79.6467	79.3752	79.6928	79.5153	79.6072	80.0433	79.9537	79.9188	79.9048	79.7459	79.6625	79.6831	79.8011	79.7668	79.743	79.7745	80.0597	79.9647	80.0037	79.9805	79.0438	79.4633	79.5289	80.2963
Female	KANSAS	PAWNEE	80.5981	80.394	80.6151	80.6497	80.9095	80.6286	80.6886	81.0867	80.5304	80.8883	80.7362	80.707	80.6468	80.3779	80.5464	80.406	80.1278	80.1599	80.5706	80.5665	81.1696	81.1003	81.3881	81.5169	81.3072	81.6528
Female	KANSAS	PHILLIPS	80.3214	80.2357	80.2954	80.2163	80.4399	80.2339	80.3479	80.7391	80.4746	80.6111	80.5795	80.7823	80.7807	81.0499	80.6164	80.7811	80.7443	80.6878	80.7705	80.6094	81.1282	80.8463	81.1256	81.2604	81.2701	80.9328
Female	KANSAS	POTTAWATOMIE	79.8684	79.6862	79.8256	80.0957	80.0435	80.4091	80.6202	81.0602	80.8598	81.5272	80.9246	80.6296	80.3553	80.361	80.3247	80.1906	79.9991	80.0836	80.2378	80.5672	80.4679	80.3186	80.1191	80.6548	80.6295	80.9603
Female	KANSAS	PRATT	79.6582	79.457	79.4846	79.395	79.6894	79.5389	79.715	80.0902	80.0928	80.142	80.1058	80.1667	80.2727	80.1597	79.9466	79.8466	79.8186	79.7608	79.7197	79.7645	79.8702	79.9863	80.0441	80.4104	80.006	80.0687
Female	KANSAS	RAWLINS	79.6058	79.7012	80.0134	79.9912	80.2595	80.3614	80.5605	80.9142	80.5523	80.8396	81.1265	81.0931	81.3774	81.5555	81.3904	81.5987	81.3208	81.0745	81.0581	80.1921	80.5876	79.8795	80.3339	80.3272	80.2312	80.8684
Female	KANSAS	RENO	79.6582	79.457	79.4846	79.395	79.6894	79.5389	79.715	80.0902	80.0928	80.142	80.1058	80.1667	80.2727	80.1597	79.9466	79.8466	79.8186	79.7608	79.7197	79.7645	79.8702	79.9863	80.0441	80.4104	80.006	80.0687
Female	KANSAS	REPUBLIC	79.9342	80.0213	80.2213	80.3214	80.5516	80.6389	80.6345	80.9251	80.6235	80.851	80.7339	80.8581	80.8451	80.8476	80.5504	80.678	80.8258	80.8326	81.1323	81.361	81.565	81.5301	81.6195	82.0843	81.7802	81.3347
Female	KANSAS	RICE	79.7101	79.744	79.7249	79.8903	80.0609	80.1859	80.2811	80.5371	80.3051	79.9659	79.7984	79.7133	79.8052	80.0482	79.7824	79.7107	79.545	79.6821	79.835	79.5262	79.7062	79.8969	80.062	80.4197	80.2384	80.6197
Female	KANSAS	RILEY	80.8813	80.6205	80.5896	80.5913	80.6733	80.3915	80.2177	80.566	80.3109	80.6911	80.8469	80.682	80.7909	81.0762	80.9954	80.8008	80.4864	80.8377	81.0882	81.0748	81.2971	81.6163	81.5835	82.1192	82.0825	82.2708
Female	KANSAS	ROOKS	80.38	79.8989	79.9235	79.9761	80.2513	80.4362	80.5904	80.9203	80.7194	81.1451	80.8893	80.7774	80.6226	80.9567	80.7725	80.6272	80.4663	80.7749	81.2712	81.0414	81.4206	81.74	81.1531	81.9413	81.6226	81.5144
Female	KANSAS	RUSH	80.5981	80.394	80.6151	80.6497	80.9095	80.6286	80.6886	81.0867	80.5304	80.8883	80.7362	80.707	80.6468	80.3779	80.5464	80.406	80.1278	80.1599	80.5706	80.5665	81.1696	81.1003	81.3881	81.5169	81.3072	81.6528
Female	KANSAS	RUSSELL	79.7496	79.5859	79.6563	79.9121	80.0567	80.0076	80.1123	80.4437	80.2297	80.3286	80.2387	80.276	80.3505	80.4543	80.3744	80.4932	80.2165	80.2913	80.1303	80.2486	80.272	80.2741	80.1806	80.55	80.1998	80.3898
Female	KANSAS	SALINE	79.8538	79.7096	79.6467	79.3752	79.6928	79.5153	79.6072	80.0433	79.9537	79.9188	79.9048	79.7459	79.6625	79.6831	79.8011	79.7668	79.743	79.7745	80.0597	79.9647	80.0037	79.9805	79.0438	79.4633	79.5289	80.2963
Female	KANSAS	SCOTT	79.5714	79.3761	79.8752	79.69	79.642	79.753	79.647	80.0568	79.8558	79.8585	80.0356	79.9513	80.1288	80.151	79.8871	79.9194	80.0874	79.4361	79.794	79.6726	80.3967	80.0635	80.276	80.4732	80.3564	80.2166
Female	KANSAS	SEDGWICK	78.1072	78.3239	78.6879	78.66	78.752	78.7839	78.8734	79.0944	79.0562	78.8617	78.9657	79.0244	79.1037	79.1775	78.9724	78.9138	78.7187	78.4269	78.3342	78.6933	78.6447	79.173	79.3329	79.5317	79.5068	79.7558
Female	KANSAS	SEWARD	77.9603	77.5985	77.9159	77.9664	78.0558	78.0433	78.1606	78.7171	78.4295	78.2683	78.2452	78.3317	78.4586	78.3805	78.1694	77.9585	77.8097	77.943	77.7212	77.9287	77.8807	78.4751	79.5656	79.6138	79.2893	79.6217
Female	KANSAS	SHAWNEE	78.7354	79.0278	79.4023	79.2678	79.3781	79.4953	79.6189	79.6258	79.2893	78.9349	78.8711	78.8879	79.0388	79.1813	78.9363	78.8651	78.7396	78.7595	78.7154	79.4009	79.5417	79.7787	80.0636	79.9866	80.1089	80.4089
Female	KANSAS	SHERIDAN	80.3214	80.2357	80.2954	80.2163	80.4399	80.2339	80.3479	80.7391	80.4746	80.6111	80.5795	80.7823	80.7807	81.0499	80.6164	80.7811	80.7443	80.6878	80.7705	80.6094	81.1282	80.8463	81.1256	81.2604	81.2701	80.9328
Female	KANSAS	SHERMAN	79.6058	79.7012	80.0134	79.9912	80.2595	80.3614	80.5605	80.9142	80.5523	80.8396	81.1265	81.0931	81.3774	81.5555	81.3904	81.5987	81.3208	81.0745	81.0581	80.1921	80.5876	79.8795	80.3339	80.3272	80.2312	80.8684
Female	KANSAS	SMITH	80.38	79.8989	79.9235	79.9761	80.2513	80.4362	80.5904	80.9203	80.7194	81.1451	80.8893	80.7774	80.6226	80.9567	80.7725	80.6272	80.4663	80.7749	81.2712	81.0414	81.4206	81.74	81.1531	81.9413	81.6226	81.5144
Female	KANSAS	STAFFORD	79.7101	79.744	79.7249	79.8903	80.0609	80.1859	80.2811	80.5371	80.3051	79.9659	79.7984	79.7133	79.8052	80.0482	79.7824	79.7107	79.545	79.6821	79.835	79.5262	79.7062	79.8969	80.062	80.4197	80.2384	80.6197
Female	KANSAS	STANTON	79.5714	79.3761	79.8752	79.69	79.642	79.753	79.647	80.0568	79.8558	79.8585	80.0356	79.9513	80.1288	80.151	79.8871	79.9194	80.0874	79.4361	79.794	79.6726	80.3967	80.0635	80.276	80.4732	80.3564	80.2166
Female	KANSAS	STEVENS	78.9223	79.0604	79.2522	79.3578	79.754	79.7773	79.992	80.238	80.0301	79.8849	79.9461	79.9728	79.9212	79.9166	79.6934	79.5819	79.6789	79.3359	79.2987	79.3216	79.8466	79.597	80.0857	80.2722	80.0997	80.3188
Female	KANSAS	SUMNER	79.1364	78.8322	78.9817	78.8575	78.714	78.4694	78.7261	78.8697	78.7147	78.9797	78.956	79.048	79.2256	79.377	79.4668	79.053	79.2267	79.0424	79.0799	79.4456	79.2661	79.2092	78.9094	79.1396	79.2177	79.2374
Female	KANSAS	THOMAS	79.6058	79.7012	80.0134	79.9912	80.2595	80.3614	80.5605	80.9142	80.5523	80.8396	81.1265	81.0931	81.3774	81.5555	81.3904	81.5987	81.3208	81.0745	81.0581	80.1921	80.5876	79.8795	80.3339	80.3272	80.2312	80.8684
Female	KANSAS	TREGO	80.3214	80.2357	80.2954	80.2163	80.4399	80.2339	80.3479	80.7391	80.4746	80.6111	80.5795	80.7823	80.7807	81.0499	80.6164	80.7811	80.7443	80.6878	80.7705	80.6094	81.1282	80.8463	81.1256	81.2604	81.2701	80.9328
Female	KANSAS	WABAUNSEE	79.1676	79.3791	79.248	79.4219	79.3948	79.4401	79.6399	80.051	79.8646	80.1061	79.9775	79.8267	79.7207	79.8505	79.7912	79.4646	79.3029	79.588	79.4694	79.754	79.7857	79.6909	80.079	80.4018	80.3203	80.6874
Female	KANSAS	WALLACE	79.5714	79.3761	79.8752	79.69	79.642	79.753	79.647	80.0568	79.8558	79.8585	80.0356	79.9513	80.1288	80.151	79.8871	79.9194	80.0874	79.4361	79.794	79.6726	80.3967	80.0635	80.276	80.4732	80.3564	80.2166
Female	KANSAS	WASHINGTON	79.9342	80.0213	80.2213	80.3214	80.5516	80.6389	80.6345	80.9251	80.6235	80.851	80.7339	80.8581	80.8451	80.8476	80.5504	80.678	80.8258	80.8326	81.1323	81.361	81.565	81.5301	81.6195	82.0843	81.7802	81.3347
Female	KANSAS	WICHITA	79.5714	79.3761	79.8752	79.69	79.642	79.753	79.647	80.0568	79.8558	79.8585	80.0356	79.9513	80.1288	80.151	79.8871	79.9194	80.0874	79.4361	79.794	79.6726	80.3967	80.0635	80.276	80.4732	80.3564	80.2166
Female	KANSAS	WILSON	79.3585	78.8833	78.9922	78.5128	78.5654	78.5853	78.4663	78.7592	78.7583	78.8598	78.9239	78.9557	79.216	79.4117	79.3555	79.3222	79.272	79.2135	78.979	78.9506	78.8919	78.9767	78.8512	78.9592	78.984	79.4224
Female	KANSAS	WOODSON	79.3585	78.8833	78.9922	78.5128	78.5654	78.5853	78.4663	78.7592	78.7583	78.8598	78.9239	78.9557	79.216	79.4117	79.3555	79.3222	79.272	79.2135	78.979	78.9506	78.8919	78.9767	78.8512	78.9592	78.984	79.4224
Female	KANSAS	WYANDOTTE	76.6658	76.3536	76.3641	76.1593	76.17	76.4067	76.3632	76.517	76.4769	76.346	75.9944	75.8343	75.9018	76.2317	76.0974	76.1118	76.3213	76.2258	76.3368	76.5074	76.7166	76.7337	77.1577	77.133	77.2392	77.7339
Female	KENTUCKY	ADAIR	77.4077	77.1242	77.1813	77.0232	77.0105	77.2377	77.3387	77.5212	77.9625	77.9965	78.1029	78.5476	78.4265	78.7232	78.193	78.3295	78.1381	78.1665	78.1654	78.1928	78.601	78.6362	79.0422	78.747	78.1693	78.4671
Female	KENTUCKY	ALLEN	76.5064	76.5919	76.8259	76.7444	76.8705	77.1818	77.2352	77.3817	77.4171	77.0579	77.0241	77.1482	77.1561	77.5698	77.3644	77.5362	77.4506	77.2296	77.1934	77.2319	77.3226	77.3162	76.9558	77.1731	76.9513	76.7328
Female	KENTUCKY	ANDERSON	78.8911	78.4668	78.4604	78.3045	78.4032	77.9117	77.8928	78.1137	78.248	78.2133	77.957	78.1497	77.9737	77.9085	78.051	77.9583	77.8361	77.3763	77.2909	77.8291	77.4653	77.6604	78.2571	78.6064	78.7019	78.6874
Female	KENTUCKY	BALLARD	77.3425	77.4086	77.5235	77.493	77.5922	77.6976	77.8367	78.2076	78.0928	77.9786	78.0046	78.1571	78.115	78.3754	78.1657	77.9826	77.8351	77.7393	77.7395	78.0117	78.0963	78.11	78.0423	78.3661	78.2774	78.5084
Female	KENTUCKY	BARREN	77.2933	77.2411	77.3399	77.3924	77.4386	77.5323	77.7546	78.047	78.0838	78.1256	78.0465	78.1305	78.2894	78.3722	78.4497	78.5922	78.3414	78.056	77.9523	78.4031	77.945	78.3095	78.5495	78.948	78.8656	79.2124
Female	KENTUCKY	BATH	77.8484	77.9068	77.8489	77.969	77.7835	77.7723	77.8238	77.7999	77.6582	77.7695	77.3825	77.4259	77.5057	77.8842	77.6524	77.5174	77.4965	77.5263	77.2751	77.442	77.6236	77.6269	77.7979	77.7032	77.5386	77.6458
Female	KENTUCKY	BELL	75.6705	74.9542	75.316	74.9433	74.8105	75.0439	75.2603	75.3961	75.5798	75.2883	75.1239	75.253	75.2905	75.3454	75.6549	75.7823	75.6024	75.1344	75.228	75.3394	75.5408	75.0464	75.3701	75.2076	75.2001	74.9396
Female	KENTUCKY	BOONE	77.1485	76.9069	77.3862	77.5446	77.5735	77.8196	77.7174	78.0324	78.2259	78.3363	78.5842	78.6187	78.9281	78.9741	79.0328	78.8605	78.6833	78.5623	78.6545	79.2377	79.1062	79.4432	79.7675	79.8686	80.0607	80.4251
Female	KENTUCKY	BOURBON	77.2658	77.2299	77.7713	77.5507	78.0367	78.0174	78.0805	78.352	78.3022	78.5392	77.924	77.993	78.1399	78.396	78.3312	78.4221	78.3956	78.4048	78.5	78.9003	78.545	79.1109	78.9858	79.2814	78.7361	79.0752
Female	KENTUCKY	BOYD	77.1311	77.6228	77.6434	77.7188	77.869	77.9067	77.8287	78.0165	77.7985	77.5375	77.2776	77.2417	77.1269	77.0158	77.2198	77.0077	76.9484	76.6099	77.0099	76.9793	76.7763	77.0579	77.3309	76.9031	76.5784	77.2495
Female	KENTUCKY	BOYLE	76.5322	77.0877	77.8707	77.6026	77.8372	78.0453	78.3607	78.2942	78.2698	78.2788	78.1438	78.0015	77.9141	78.3608	77.9766	77.7377	77.4161	77.1702	77.323	77.8658	77.8719	77.8893	78.3629	78.7505	78.5982	78.6988
Female	KENTUCKY	BRACKEN	76.8625	76.1949	76.0898	76.1603	75.8056	76.2883	76.6887	77.0186	77.2631	77.1319	77.3166	77.3402	77.4178	77.4712	77.5755	77.7825	77.4366	77.503	77.6872	78.0371	77.3734	77.6877	77.4774	76.9608	76.537	76.5733
Female	KENTUCKY	BREATHITT	76.2709	75.9713	75.746	75.6604	75.4261	75.8506	76.0389	75.8686	76.4299	75.8696	75.7855	75.9827	76.302	76.3466	75.8672	75.7664	75.6451	74.9356	74.9186	74.8915	74.7879	74.4347	74.7951	75.1051	74.8253	75.2925
Female	KENTUCKY	BRECKINRIDGE	77.8037	77.9843	77.7975	77.7144	77.8823	77.9588	77.8561	78.0221	78.2004	78.1713	78.2496	78.2987	78.5476	78.5333	77.9941	77.8431	77.7082	77.3767	77.3828	77.5962	77.7762	78.1904	78.3637	78.4151	78.2536	78.6338
Female	KENTUCKY	BULLITT	77.3386	77.2477	77.4251	77.3124	77.281	77.7257	77.5474	77.6383	77.7641	77.4899	77.6826	77.8062	77.9496	77.9704	78.2727	78.4594	78.5961	78.5788	78.8653	79.3241	79.3789	79.8255	79.9762	79.9283	80.364	80.1636
Female	KENTUCKY	BUTLER	77.6943	77.737	77.71	77.5645	77.269	77.4487	77.6813	77.4082	77.4179	77.1226	77.1448	77.4511	77.5178	78.0909	77.9943	78.349	78.2937	78.0633	78.1087	78.0143	78.0483	77.7098	78.1119	78.1718	78.0206	78.2535
Female	KENTUCKY	CALDWELL	77.6309	77.6984	77.8082	78.0215	78.0459	78.0428	78.1511	78.2266	78.0472	77.8337	77.8584	77.8442	78.0222	77.9062	77.8945	78.1228	77.9628	77.8109	77.8698	78.1135	78.0624	78.0363	78.2006	78.5475	77.8415	77.0099
Female	KENTUCKY	CALLOWAY	78.8324	79.1553	79.1715	79.1348	79.0957	79.508	79.6411	79.8761	79.8231	79.6554	79.4381	79.2555	79.1803	78.8485	78.7716	78.9164	78.6019	78.5435	78.401	78.9205	79.1899	79.4672	79.5069	79.6695	79.801	79.6369
Female	KENTUCKY	CAMPBELL	75.8101	76.1659	76.3214	76.505	76.7784	76.9875	77.4293	77.787	77.9679	77.932	77.9369	78.1565	78.1748	78.4029	78.138	78.0427	77.8098	77.7493	77.6741	78.1063	77.7347	78.1491	78.9529	78.8617	78.8199	78.7506
Female	KENTUCKY	CARLISLE	77.3425	77.4086	77.5235	77.493	77.5922	77.6976	77.8367	78.2076	78.0928	77.9786	78.0046	78.1571	78.115	78.3754	78.1657	77.9826	77.8351	77.7393	77.7395	78.0117	78.0963	78.11	78.0423	78.3661	78.2774	78.5084
Female	KENTUCKY	CARROLL	76.9736	76.3983	76.6487	76.6951	76.2828	76.5508	76.545	76.7953	76.8915	76.9814	76.8501	76.8361	76.6623	77.06	77.0845	76.9559	76.8554	76.4959	76.7265	77.2557	77.184	77.4637	77.3573	77.6321	77.849	77.6087
Female	KENTUCKY	CARTER	77.3809	76.8286	77.0244	76.9069	76.7983	76.8535	76.7503	76.8576	76.883	76.3874	76.2116	76.4244	76.8874	77.1631	76.8033	77.1538	77.2803	76.7346	76.4775	76.6349	77.0822	77.1219	77.3482	77.1811	77.4958	77.5451
Female	KENTUCKY	CASEY	78.7839	78.1934	77.8506	77.6149	77.4574	77.4327	77.6043	77.3172	77.4356	77.0078	77.2187	77.5656	77.9011	78.3003	77.7954	77.9578	77.9073	77.583	77.1629	77.1532	77.6163	77.3699	77.4579	77.1428	77.1535	76.4942
Female	KENTUCKY	CHRISTIAN	77.2533	77.4119	77.2574	76.9491	77.2021	77.3435	77.1731	77.5459	77.5887	77.5985	77.6577	77.8486	77.7456	77.7358	77.2334	76.958	76.7486	76.3955	76.539	76.7704	77.0203	76.9986	77.1847	77.6519	77.6267	77.7145
Female	KENTUCKY	CLARK	78.1728	77.9751	78.1276	77.8063	77.9629	77.8843	77.8652	77.7426	77.915	77.7927	77.6896	77.8173	77.9636	78.376	78.2541	78.3354	78.2721	77.5687	77.8112	78.1056	78.0529	77.6962	77.5347	77.9311	77.7628	77.5874
Female	KENTUCKY	CLAY	77.2922	76.1274	76.3967	76.8514	76.2048	76.3324	76.6641	76.8591	77.0151	76.3364	76.5252	76.5104	76.1923	75.9881	75.5298	75.6111	75.4002	74.8681	75.0592	75.1704	75.0932	75.2416	75.2429	75.5481	75.0202	74.1242
Female	KENTUCKY	CLINTON	76.8897	76.8656	77.1214	77.1131	77.0527	77.2195	77.3903	77.2313	77.1196	77.0522	76.8257	77.1702	77.0878	77.3551	76.9638	77.238	77.3431	76.9876	76.986	76.8712	76.9794	76.5115	76.856	76.8935	77.2879	77.3177
Female	KENTUCKY	CRITTENDEN	76.7325	76.6208	77.123	77.1395	77.5853	77.7963	78.303	78.6525	78.675	78.5669	78.3078	78.4005	78.3277	78.388	77.8106	77.6253	77.4295	77.357	76.8927	77.0702	77.1996	77.435	77.9251	77.9119	77.8208	78.0798
Female	KENTUCKY	CUMBERLAND	76.8897	76.8656	77.1214	77.1131	77.0527	77.2195	77.3903	77.2313	77.1196	77.0522	76.8257	77.1702	77.0878	77.3551	76.9638	77.238	77.3431	76.9876	76.986	76.8712	76.9794	76.5115	76.856	76.8935	77.2879	77.3177
Female	KENTUCKY	DAVIESS	78.2201	77.931	78.0842	78.0113	78.0203	78.2955	78.244	78.6306	78.6864	78.5556	78.737	78.7568	78.6882	78.8225	78.4374	78.3247	78.3163	78.2226	78.3869	78.7471	78.8202	78.6494	78.8642	78.9006	78.8137	78.8963
Female	KENTUCKY	EDMONSON	77.6943	77.737	77.71	77.5645	77.269	77.4487	77.6813	77.4082	77.4179	77.1226	77.1448	77.4511	77.5178	78.0909	77.9943	78.349	78.2937	78.0633	78.1087	78.0143	78.0483	77.7098	78.1119	78.1718	78.0206	78.2535
Female	KENTUCKY	ELLIOTT	76.674	77.0035	77.1191	76.9893	76.9133	77.0049	77.382	77.2168	77.2871	76.8701	76.8538	77.0278	76.9289	76.651	76.3964	76.2361	76.2398	75.8718	76.0257	76.1687	75.7272	76.1676	76.4476	76.7314	76.549	76.9727
Female	KENTUCKY	ESTILL	78.1333	77.4649	77.6589	77.5144	77.4179	77.3732	77.708	77.8689	78.0622	77.9554	77.6234	77.7336	77.7057	77.3204	77.0421	76.8761	76.4071	76.1898	76.1192	76.3524	76.0401	75.8513	75.9521	75.9129	76.472	76.1555
Female	KENTUCKY	FAYETTE	76.9762	77.1721	77.7166	78.1182	78.2021	78.5199	78.5679	78.7233	78.4987	78.2903	78.0578	78.1242	78.1436	78.3939	78.6145	78.6585	78.727	78.8322	79.0592	79.5996	79.6045	79.9149	79.8614	79.9277	79.8457	80.0418
Female	KENTUCKY	FLEMING	77.8484	77.9068	77.8489	77.969	77.7835	77.7723	77.8238	77.7999	77.6582	77.7695	77.3825	77.4259	77.5057	77.8842	77.6524	77.5174	77.4965	77.5263	77.2751	77.442	77.6236	77.6269	77.7979	77.7032	77.5386	77.6458
Female	KENTUCKY	FLOYD	75.9929	76.1305	75.9768	75.8307	75.6932	75.6058	75.6422	75.5205	75.5019	75.2137	74.9388	74.9824	75.1539	75.8294	75.808	75.7428	75.9186	75.344	75.2046	75.2341	74.9088	75.0967	75.3807	75.6671	75.6724	76.2269
Female	KENTUCKY	FRANKLIN	76.91	77.1838	77.604	77.4506	77.6607	77.7654	77.6872	77.8031	77.8196	77.6612	77.453	77.4365	77.7624	77.9513	78.0569	77.8153	77.9731	77.8882	77.6714	78.0476	77.702	77.7494	78.6574	78.5154	78.4935	78.6183
Female	KENTUCKY	FULTON	77.6249	77.6153	77.7149	77.566	77.7193	77.7741	77.8393	78.1821	78.1125	78.2218	78.0166	78.0159	78.0993	78.298	78.1591	78.2198	78.076	77.9581	77.7178	77.8103	77.5762	77.1546	77.3343	77.4626	77.8503	77.8761
Female	KENTUCKY	GALLATIN	75.5208	75.1812	75.7584	75.8591	75.9578	76.3975	76.8409	77.2932	77.5349	77.2626	77.3914	77.2429	76.8758	76.5541	76.6108	76.5138	76.1653	75.9536	76.13	76.7297	76.4611	76.8207	77.1367	76.9819	77.0773	77.1411
Female	KENTUCKY	GARRARD	77.818	77.5954	77.6107	77.7763	77.823	77.8182	77.9764	77.96	77.8558	77.3025	77.4961	77.617	77.8081	78.3496	77.9889	78.2669	78.1477	78.3303	78.4254	78.5192	78.7789	79.1799	79.1014	78.9299	79.3351	79.2088
Female	KENTUCKY	GRANT	75.5208	75.1812	75.7584	75.8591	75.9578	76.3975	76.8409	77.2932	77.5349	77.2626	77.3914	77.2429	76.8758	76.5541	76.6108	76.5138	76.1653	75.9536	76.13	76.7297	76.4611	76.8207	77.1367	76.9819	77.0773	77.1411
Female	KENTUCKY	GRAVES	77.6249	77.6153	77.7149	77.566	77.7193	77.7741	77.8393	78.1821	78.1125	78.2218	78.0166	78.0159	78.0993	78.298	78.1591	78.2198	78.076	77.9581	77.7178	77.8103	77.5762	77.1546	77.3343	77.4626	77.8503	77.8761
Female	KENTUCKY	GRAYSON	77.6398	77.865	77.947	77.6661	77.5351	77.681	77.9306	77.8566	77.8176	77.6921	77.3326	77.4412	77.4579	77.271	77.1483	77.1783	77.118	76.9109	76.9026	77.329	77.3131	77.1814	77.4338	77.4804	77.36	77.2578
Female	KENTUCKY	GREEN	78.6015	78.3083	78.317	77.8526	77.5977	77.7143	77.7014	77.728	77.8279	77.4795	78.0692	78.7889	78.7668	78.6566	78.2659	78.658	78.4759	77.5862	77.6626	77.5753	77.7247	78.19	78.5494	78.3109	78.2198	78.1443
Female	KENTUCKY	GREENUP	77.1818	77.3025	77.5072	77.6388	77.8335	77.8767	77.9254	78.2837	78.2164	78.0594	77.9135	78.0237	77.8185	77.6889	77.4921	77.4153	77.3357	77.09	77.2628	77.5592	77.6608	77.6291	77.6673	77.6285	77.8198	78.2778
Female	KENTUCKY	HANCOCK	77.8037	77.9843	77.7975	77.7144	77.8823	77.9588	77.8561	78.0221	78.2004	78.1713	78.2496	78.2987	78.5476	78.5333	77.9941	77.8431	77.7082	77.3767	77.3828	77.5962	77.7762	78.1904	78.3637	78.4151	78.2536	78.6338
Female	KENTUCKY	HARDIN	77.8013	77.8388	77.9828	77.7532	78.0778	77.8328	77.9572	78.3081	78.3333	78.2376	78.4033	78.6575	78.9551	79.0785	78.9643	78.9079	78.8807	78.5836	78.9032	79.0162	79.1166	79.0825	78.5927	79.0346	78.6739	78.5751
Female	KENTUCKY	HARLAN	75.6926	75.2925	74.9083	74.8139	74.9572	75.1323	75.5284	75.8934	76.0486	75.7984	75.7451	76.1397	76.0428	75.8334	75.7466	75.5626	75.3527	74.7387	74.5182	74.5489	74.2736	74.5359	74.366	74.8005	74.5594	74.8555
Female	KENTUCKY	HARRISON	77.4048	77.2935	76.9831	77.0752	77.129	77.245	77.1876	77.2273	77.5705	77.5286	77.7729	77.7327	78.03	78.3685	78.0524	78.1656	77.9423	77.5553	77.5356	77.4579	77.7316	77.4356	77.5197	77.8633	77.4366	77.4274
Female	KENTUCKY	HART	77.424	77.6249	77.766	77.7185	77.9936	78.0315	78.3434	78.4251	78.3915	78.2826	77.7715	77.991	77.8409	78.2489	77.8094	77.845	77.6284	77.6566	77.5257	77.4887	77.3429	77.3401	77.8779	78.538	78.6542	78.9975
Female	KENTUCKY	HENDERSON	76.8514	77.5566	77.563	77.6348	77.6365	77.8589	78.095	78.1976	78.385	78.0317	77.6993	77.5245	77.589	78.0229	77.6835	77.886	78.0214	78.0598	78.1875	78.4039	78.2596	78.1047	78.2832	78.2106	77.8883	77.3137
Female	KENTUCKY	HENRY	77.0159	76.9333	77.2978	77.1167	77.2849	77.6289	77.7335	78.0606	77.9809	77.6494	77.7689	77.7079	77.8404	77.5913	77.6593	77.8277	77.7304	77.5341	77.9264	77.9635	77.8346	78.1005	78.1322	78.0904	78.1347	78.3121
Female	KENTUCKY	HICKMAN	77.6249	77.6153	77.7149	77.566	77.7193	77.7741	77.8393	78.1821	78.1125	78.2218	78.0166	78.0159	78.0993	78.298	78.1591	78.2198	78.076	77.9581	77.7178	77.8103	77.5762	77.1546	77.3343	77.4626	77.8503	77.8761
Female	KENTUCKY	HOPKINS	77.255	77.5416	77.7068	77.4948	77.3568	77.4247	77.4826	77.582	77.6424	77.6082	77.5418	77.7705	78.0287	78.2664	77.9178	77.5731	77.2996	76.7147	76.5425	76.508	76.5841	77.0409	77.4675	77.4017	77.3568	77.1806
Female	KENTUCKY	JACKSON	78.1333	77.4649	77.6589	77.5144	77.4179	77.3732	77.708	77.8689	78.0622	77.9554	77.6234	77.7336	77.7057	77.3204	77.0421	76.8761	76.4071	76.1898	76.1192	76.3524	76.0401	75.8513	75.9521	75.9129	76.472	76.1555
Female	KENTUCKY	JEFFERSON	76.9647	77.2071	77.1271	77.0318	76.9416	77.2202	77.4011	77.6968	77.8602	77.8529	77.8698	77.9376	77.9949	77.9796	77.8906	77.8085	77.7557	77.8528	78.0258	78.4568	78.7591	79.0777	78.9664	79.0084	79.0077	79.0751
Female	KENTUCKY	JESSAMINE	77.9908	78.2353	78.2757	78.3362	78.1615	78.6298	78.7612	78.6895	78.4339	78.566	78.4876	78.429	78.6332	78.6994	78.798	78.9514	78.7211	78.9729	79.0469	79.315	79.2432	79.235	79.1367	79.2761	79.4458	79.2728
Female	KENTUCKY	JOHNSON	76.0607	75.8825	75.9981	75.8132	75.7835	75.6806	75.677	75.686	75.8145	75.3149	75.5785	75.4852	75.8168	75.8081	76.0038	75.9531	75.5659	75.4109	75.6341	76.0065	75.684	75.6957	75.967	76.0191	75.5476	75.5465
Female	KENTUCKY	KENTON	76.3033	76.8848	76.8223	76.9097	76.9614	77.1837	77.5299	77.745	77.9977	78.2193	78.3054	78.4815	78.4433	78.7545	78.809	78.6815	78.2524	77.8105	77.6211	77.6954	77.2721	77.5064	78.0801	78.2583	78.3076	78.5472
Female	KENTUCKY	KNOTT	76.7181	76.3521	76.104	75.7772	76.3025	76.5053	76.3547	76.2023	76.8218	76.809	76.4499	76.9596	76.999	77.1303	76.8076	77.0378	77.2805	77.1824	76.8522	77.2828	76.9512	77.1219	76.3557	76.6457	76.7093	76.4162
Female	KENTUCKY	KNOX	76.6083	76.4993	76.5652	76.3846	76.3915	76.903	77.0799	76.9949	77.0827	76.6722	76.5467	76.7837	76.7422	76.819	76.5892	76.639	76.694	76.187	76.2389	76.2784	75.4163	75.3559	75.3835	75.4408	75.8454	76.3101
Female	KENTUCKY	LARUE	77.424	77.6249	77.766	77.7185	77.9936	78.0315	78.3434	78.4251	78.3915	78.2826	77.7715	77.991	77.8409	78.2489	77.8094	77.845	77.6284	77.6566	77.5257	77.4887	77.3429	77.3401	77.8779	78.538	78.6542	78.9975
Female	KENTUCKY	LAUREL	77.5888	77.4562	77.6871	77.3114	77.444	77.7254	77.6563	78.0105	78.0362	78.1775	78.077	78.2417	78.3645	78.2034	77.9861	77.7756	77.3324	76.8885	76.9923	77.0822	76.827	76.9219	77.419	77.3842	77.3381	77.2392
Female	KENTUCKY	LAWRENCE	76.674	77.0035	77.1191	76.9893	76.9133	77.0049	77.382	77.2168	77.2871	76.8701	76.8538	77.0278	76.9289	76.651	76.3964	76.2361	76.2398	75.8718	76.0257	76.1687	75.7272	76.1676	76.4476	76.7314	76.549	76.9727
Female	KENTUCKY	LEE	78.2179	77.7132	77.6228	77.5005	77.2547	76.9679	77.2407	77.1633	77.105	76.2591	75.8827	76.1099	76.0241	76.0451	75.6585	75.8717	76.0766	75.5232	75.7961	75.7072	75.7928	76.0654	75.9853	76.576	76.4702	76.7209
Female	KENTUCKY	LESLIE	77.2922	76.1274	76.3967	76.8514	76.2048	76.3324	76.6641	76.8591	77.0151	76.3364	76.5252	76.5104	76.1923	75.9881	75.5298	75.6111	75.4002	74.8681	75.0592	75.1704	75.0932	75.2416	75.2429	75.5481	75.0202	74.1242
Female	KENTUCKY	LETCHER	77.1898	76.6568	76.4662	76.0435	76.082	76.1848	75.5534	75.6313	75.522	75.0608	74.7651	74.6857	74.6406	75.3316	75.4193	75.6112	75.6342	75.3263	75.6118	75.925	75.7116	76.136	76.58	76.4916	76.1448	76.4126
Female	KENTUCKY	LEWIS	77.7578	77.307	77.2701	76.799	76.8132	77.1889	77.0354	76.9579	76.9596	76.6714	76.7151	76.749	76.6743	77.0963	76.6793	76.6599	76.5923	76.4186	76.7211	76.9885	76.4964	77.2455	77.4353	77.0803	77.1899	77.3776
Female	KENTUCKY	LINCOLN	77.1912	77.338	77.4341	77.1608	77.0822	77.3086	77.4583	77.3471	77.6676	77.4838	77.5738	77.8444	77.9194	78.362	77.9941	78.0213	77.8195	77.6543	77.6465	77.4042	78.0619	78.0833	77.8341	78.0307	77.9639	78.1387
Female	KENTUCKY	LIVINGSTON	78.9352	79.0493	78.9498	78.773	78.7654	78.4361	78.2986	78.2834	78.1986	78.1242	78.1996	78.6678	78.7766	78.9697	78.8063	79.1743	79.0512	78.7999	78.9178	79.1862	79.296	79.05	78.9776	78.4508	78.0152	77.795
Female	KENTUCKY	LOGAN	77.5039	77.7959	77.6037	77.2818	77.3574	77.3505	77.3562	77.258	77.3886	77.3458	77.3428	77.6772	77.8422	77.8106	77.6127	77.8915	77.727	77.4596	77.6481	77.9442	78.0445	77.7378	77.2603	77.4463	77.3007	77.207
Female	KENTUCKY	LYON	76.7325	76.6208	77.123	77.1395	77.5853	77.7963	78.303	78.6525	78.675	78.5669	78.3078	78.4005	78.3277	78.388	77.8106	77.6253	77.4295	77.357	76.8927	77.0702	77.1996	77.435	77.9251	77.9119	77.8208	78.0798
Female	KENTUCKY	MADISON	78.4247	77.8767	78.2149	77.7256	77.9032	77.9772	78.0725	78.281	78.1504	78.1589	78.0665	78.1497	78.321	78.5515	78.3867	78.566	78.547	78.3842	78.5669	78.8988	79.0013	78.6959	78.6383	78.7927	78.6937	78.3351
Female	KENTUCKY	MAGOFFIN	77.1484	76.7296	76.7435	76.5449	76.8922	76.9998	76.8401	76.8259	77.0007	76.2694	76.2026	76.4351	76.3276	76.3908	76.2805	76.4928	76.5485	76.4057	76.7886	76.804	76.7975	77.0411	76.2158	76.753	76.3206	76.0283
Female	KENTUCKY	MARION	78.2417	78.0941	78.0408	78.4269	78.415	78.6339	78.8731	79.0557	78.8804	78.6284	78.6162	78.4006	78.2863	78.281	78.0844	78.3091	78.0322	78.4259	78.8412	78.7588	79.0675	79.1794	79.1727	79.038	78.5217	78.401
Female	KENTUCKY	MARSHALL	78.9352	79.0493	78.9498	78.773	78.7654	78.4361	78.2986	78.2834	78.1986	78.1242	78.1996	78.6678	78.7766	78.9697	78.8063	79.1743	79.0512	78.7999	78.9178	79.1862	79.296	79.05	78.9776	78.4508	78.0152	77.795
Female	KENTUCKY	MARTIN	76.0607	75.8825	75.9981	75.8132	75.7835	75.6806	75.677	75.686	75.8145	75.3149	75.5785	75.4852	75.8168	75.8081	76.0038	75.9531	75.5659	75.4109	75.6341	76.0065	75.684	75.6957	75.967	76.0191	75.5476	75.5465
Female	KENTUCKY	MASON	76.2051	76.0764	76.0314	75.9697	75.7967	75.9886	76.1948	76.2168	76.4267	75.9719	76.1116	76.2763	76.4267	76.8481	76.8105	76.8766	77.1606	76.8832	77.4345	78.0549	78.4445	78.3448	78.3623	78.1123	77.9653	77.8978
Female	KENTUCKY	MCCRACKEN	77.3425	77.4086	77.5235	77.493	77.5922	77.6976	77.8367	78.2076	78.0928	77.9786	78.0046	78.1571	78.115	78.3754	78.1657	77.9826	77.8351	77.7393	77.7395	78.0117	78.0963	78.11	78.0423	78.3661	78.2774	78.5084
Female	KENTUCKY	MCCREARY	76.6735	76.4673	75.8345	75.4905	75.5047	75.5222	75.0862	74.7917	74.9979	74.2816	73.9893	74.2133	74.3423	74.1299	74.2715	74.5458	74.9623	74.8198	75.0345	75.2699	75.2513	74.8773	74.7836	75.3629	76.2357	75.9259
Female	KENTUCKY	MCLEAN	77.9325	77.7662	77.9952	77.823	78.0635	78.0562	78.0879	77.8834	77.6709	77.4449	77.3172	77.5075	77.4455	77.642	77.6351	77.8175	77.5026	77.2257	77.3192	77.9668	77.8316	77.4552	77.765	77.7764	77.7317	77.2936
Female	KENTUCKY	MEADE	77.1331	77.1616	77.4226	76.9514	77.203	77.4574	77.5249	77.7977	77.928	77.8788	77.8256	77.9919	78.0426	78.2382	77.9558	77.8376	77.5348	77.5847	78.0219	78.1798	78.5713	78.7882	78.8909	79.161	78.8646	79.5173
Female	KENTUCKY	MENIFEE	77.3029	76.7216	76.8364	76.4536	76.6707	76.741	76.4726	76.3323	76.4746	75.9268	75.7898	76.0171	75.9132	76.0046	75.9889	76.2674	76.7658	76.6884	77.0876	77.2076	76.909	76.547	76.7108	76.3066	76.1031	76.1251
Female	KENTUCKY	MERCER	78.6257	78.0188	78.2216	77.9484	78.0364	77.9619	77.8818	77.9989	78.1272	77.9298	78.0372	78.2563	78.3699	78.7299	78.456	78.4942	78.0662	78.1718	78.0825	78.4374	78.2083	78.2682	78.5775	78.0657	77.3944	77.8257
Female	KENTUCKY	METCALFE	78.6015	78.3083	78.317	77.8526	77.5977	77.7143	77.7014	77.728	77.8279	77.4795	78.0692	78.7889	78.7668	78.6566	78.2659	78.658	78.4759	77.5862	77.6626	77.5753	77.7247	78.19	78.5494	78.3109	78.2198	78.1443
Female	KENTUCKY	MONROE	76.5064	76.5919	76.8259	76.7444	76.8705	77.1818	77.2352	77.3817	77.4171	77.0579	77.0241	77.1482	77.1561	77.5698	77.3644	77.5362	77.4506	77.2296	77.1934	77.2319	77.3226	77.3162	76.9558	77.1731	76.9513	76.7328
Female	KENTUCKY	MONTGOMERY	77.6042	77.4593	77.6292	77.681	78.1329	78.0904	77.9257	77.8207	77.6936	77.1251	77.0585	77.0739	77.1973	77.4378	77.2577	77.3078	77.1935	77.222	77.6123	78.0569	78.3906	77.9402	78.5311	78.4376	78.4749	78.6977
Female	KENTUCKY	MORGAN	77.1484	76.7296	76.7435	76.5449	76.8922	76.9998	76.8401	76.8259	77.0007	76.2694	76.2026	76.4351	76.3276	76.3908	76.2805	76.4928	76.5485	76.4057	76.7886	76.804	76.7975	77.0411	76.2158	76.753	76.3206	76.0283
Female	KENTUCKY	MUHLENBERG	76.7066	76.7666	76.698	76.8187	77.0636	77.2624	77.3357	77.4574	77.627	77.4587	77.3406	77.3764	77.554	77.6712	77.5474	77.5368	77.5926	77.2657	77.1134	77.46	77.292	77.166	77.2455	77.6411	77.0286	77.1627
Female	KENTUCKY	NELSON	77.9867	77.6573	78.0203	78.0204	78.4105	78.3906	78.6176	78.9791	78.7022	78.8229	78.5606	78.6121	78.7026	78.8193	78.6787	78.9188	78.9057	78.7052	79.1064	79.329	79.652	80.0126	79.5734	78.7623	78.7143	78.8884
Female	KENTUCKY	NICHOLAS	77.4048	77.2935	76.9831	77.0752	77.129	77.245	77.1876	77.2273	77.5705	77.5286	77.7729	77.7327	78.03	78.3685	78.0524	78.1656	77.9423	77.5553	77.5356	77.4579	77.7316	77.4356	77.5197	77.8633	77.4366	77.4274
Female	KENTUCKY	OHIO	78.0408	77.5717	77.5491	77.3081	77.2126	77.1816	77.2322	77.2964	77.3428	77.2722	76.8498	76.9249	76.7224	76.8722	77.0405	77.0895	77.2228	76.8558	77.1697	77.726	77.7502	77.8412	77.675	78.0375	78.1452	78.1876
Female	KENTUCKY	OLDHAM	76.7735	77.486	77.7013	77.6966	78.0192	78.4828	78.7317	79.0615	79.2118	79.3572	79.4678	79.4507	79.5065	79.4574	79.5818	79.4498	79.5199	79.2971	79.3618	80.0514	80.2357	80.7505	80.5987	80.891	80.8022	81.1242
Female	KENTUCKY	OWEN	76.9736	76.3983	76.6487	76.6951	76.2828	76.5508	76.545	76.7953	76.8915	76.9814	76.8501	76.8361	76.6623	77.06	77.0845	76.9559	76.8554	76.4959	76.7265	77.2557	77.184	77.4637	77.3573	77.6321	77.849	77.6087
Female	KENTUCKY	OWSLEY	76.2709	75.9713	75.746	75.6604	75.4261	75.8506	76.0389	75.8686	76.4299	75.8696	75.7855	75.9827	76.302	76.3466	75.8672	75.7664	75.6451	74.9356	74.9186	74.8915	74.7879	74.4347	74.7951	75.1051	74.8253	75.2925
Female	KENTUCKY	PENDLETON	76.8625	76.1949	76.0898	76.1603	75.8056	76.2883	76.6887	77.0186	77.2631	77.1319	77.3166	77.3402	77.4178	77.4712	77.5755	77.7825	77.4366	77.503	77.6872	78.0371	77.3734	77.6877	77.4774	76.9608	76.537	76.5733
Female	KENTUCKY	PERRY	75.2208	75.261	75.0535	74.6424	74.6517	74.7568	74.9194	75.0737	75.4381	75.2942	75.3947	75.6796	75.9228	76.0421	75.8735	75.8306	75.7405	74.8619	74.5697	74.8262	74.4729	74.505	73.9875	74.7779	73.3774	72.6504
Female	KENTUCKY	PIKE	75.7891	75.5641	75.7229	75.8601	75.9459	76.5757	76.5539	76.7948	76.7358	76.5298	76.1225	76.085	75.8056	75.6173	75.4709	75.5787	75.6214	75.0849	75.2839	75.6762	75.5573	75.4106	75.351	75.4309	75.1579	75.0258
Female	KENTUCKY	POWELL	77.3029	76.7216	76.8364	76.4536	76.6707	76.741	76.4726	76.3323	76.4746	75.9268	75.7898	76.0171	75.9132	76.0046	75.9889	76.2674	76.7658	76.6884	77.0876	77.2076	76.909	76.547	76.7108	76.3066	76.1031	76.1251
Female	KENTUCKY	PULASKI	77.9658	78.0086	78.4776	78.1144	78.2434	78.403	78.5006	78.5132	78.266	78.2188	78.1737	78.0804	78.2245	78.0858	78.1684	78.1409	78.1292	78.2154	78.0691	78.3229	78.4066	78.342	78.3478	78.7504	78.4415	78.124
Female	KENTUCKY	ROBERTSON	76.8625	76.1949	76.0898	76.1603	75.8056	76.2883	76.6887	77.0186	77.2631	77.1319	77.3166	77.3402	77.4178	77.4712	77.5755	77.7825	77.4366	77.503	77.6872	78.0371	77.3734	77.6877	77.4774	76.9608	76.537	76.5733
Female	KENTUCKY	ROCKCASTLE	78.4636	78.0757	78.001	77.8106	77.8491	77.7216	77.6776	77.526	77.7549	77.3696	77.1561	77.2057	77.2316	77.4041	76.8177	77.0952	77.0757	76.9337	76.9744	76.8559	77.254	76.8884	76.6164	76.5319	76.3624	76.3909
Female	KENTUCKY	ROWAN	77.1311	76.6294	76.487	76.3327	76.442	76.9039	77.2059	77.6935	78.1422	78.0412	78.2868	78.2902	78.2151	78.4192	78.3579	78.3404	78.1533	78.4001	78.4224	78.2978	78.2166	78.137	78.1325	78.2935	78.361	78.2035
Female	KENTUCKY	RUSSELL	78.1879	77.7931	77.5389	77.336	76.9613	77.5269	77.7477	77.9457	78.1478	77.9719	78.3273	78.495	78.2472	78.2763	78.0772	77.9887	77.9657	77.9685	78.1168	78.0123	78.6704	78.39	78.6226	78.7661	78.4515	77.8418
Female	KENTUCKY	SCOTT	76.7275	76.7382	77.3001	77.1891	77.4006	77.9066	78.1179	78.5724	78.3667	78.3112	78.1084	78.002	78.17	78.1732	78.1112	78.1077	78.2326	77.9883	78.3627	78.9731	79.296	79.9415	79.872	79.3347	78.7749	78.4649
Female	KENTUCKY	SHELBY	77.397	77.2263	77.0873	76.9554	77.4788	77.6701	77.3285	77.6492	77.7756	77.8582	77.7347	77.8314	78.2468	78.6534	78.5943	78.6181	78.6115	78.713	78.5927	79.2277	79.4052	80.0256	80.2894	80.2086	80.3325	80.1475
Female	KENTUCKY	SIMPSON	77.2812	77.3866	77.2617	77.0402	76.6563	76.5553	76.7077	76.6064	76.7327	76.3723	76.4318	76.3001	76.5459	77.0568	77.4506	77.4964	77.4511	77.6277	77.6823	78.2659	78.2737	78.5739	79.0027	78.5916	78.7024	78.4721
Female	KENTUCKY	SPENCER	78.8911	78.4668	78.4604	78.3045	78.4032	77.9117	77.8928	78.1137	78.248	78.2133	77.957	78.1497	77.9737	77.9085	78.051	77.9583	77.8361	77.3763	77.2909	77.8291	77.4653	77.6604	78.2571	78.6064	78.7019	78.6874
Female	KENTUCKY	TAYLOR	77.9817	78.1349	77.9916	78.0437	78.2082	78.2471	78.2714	78.3302	78.1961	77.9619	77.9835	78.0356	77.9162	78.0326	77.8331	77.9187	77.8815	77.8414	77.9325	78.3233	78.2855	78.3727	78.8748	79.2731	79.0441	79.8519
Female	KENTUCKY	TODD	77.5039	77.7959	77.6037	77.2818	77.3574	77.3505	77.3562	77.258	77.3886	77.3458	77.3428	77.6772	77.8422	77.8106	77.6127	77.8915	77.727	77.4596	77.6481	77.9442	78.0445	77.7378	77.2603	77.4463	77.3007	77.207
Female	KENTUCKY	TRIGG	77.6309	77.6984	77.8082	78.0215	78.0459	78.0428	78.1511	78.2266	78.0472	77.8337	77.8584	77.8442	78.0222	77.9062	77.8945	78.1228	77.9628	77.8109	77.8698	78.1135	78.0624	78.0363	78.2006	78.5475	77.8415	77.0099
Female	KENTUCKY	TRIMBLE	77.0159	76.9333	77.2978	77.1167	77.2849	77.6289	77.7335	78.0606	77.9809	77.6494	77.7689	77.7079	77.8404	77.5913	77.6593	77.8277	77.7304	77.5341	77.9264	77.9635	77.8346	78.1005	78.1322	78.0904	78.1347	78.3121
Female	KENTUCKY	UNION	77.3381	77.592	77.5091	77.3172	76.8914	77.4272	77.3778	77.4393	77.3096	77.0581	77.0909	76.9881	77.2296	77.4243	77.3235	77.3375	77.3382	76.9228	76.5712	76.9789	77.0237	76.598	76.6312	76.8223	76.7354	77.6146
Female	KENTUCKY	WARREN	77.9866	78.3221	78.3999	78.1122	77.983	78.0994	77.9949	77.9642	77.918	77.7275	77.9049	78.1569	78.5864	78.9112	78.9284	79.1034	78.833	78.8602	78.6616	79.0972	79.088	78.8762	79.0832	79.15	79.0086	79.0008
Female	KENTUCKY	WASHINGTON	78.2417	78.0941	78.0408	78.4269	78.415	78.6339	78.8731	79.0557	78.8804	78.6284	78.6162	78.4006	78.2863	78.281	78.0844	78.3091	78.0322	78.4259	78.8412	78.7588	79.0675	79.1794	79.1727	79.038	78.5217	78.401
Female	KENTUCKY	WAYNE	77.162	77.218	77.3348	77.44	77.3065	77.7515	77.903	78.0571	78.0015	77.7035	77.4472	77.4674	77.2926	77.3015	77.1711	77.1173	77.0181	76.901	76.9805	77.2365	77.944	77.7936	78.0976	78.6192	78.954	78.9229
Female	KENTUCKY	WEBSTER	77.9325	77.7662	77.9952	77.823	78.0635	78.0562	78.0879	77.8834	77.6709	77.4449	77.3172	77.5075	77.4455	77.642	77.6351	77.8175	77.5026	77.2257	77.3192	77.9668	77.8316	77.4552	77.765	77.7764	77.7317	77.2936
Female	KENTUCKY	WHITLEY	77.7542	77.6726	77.6777	77.6074	77.5296	77.5352	77.4757	77.4286	77.1249	76.8096	76.6195	76.7077	76.5808	76.4032	76.1577	76.0176	75.6882	75.3161	75.1507	75.4087	75.2153	75.3985	75.95	75.695	75.2542	75.4517
Female	KENTUCKY	WOLFE	78.2179	77.7132	77.6228	77.5005	77.2547	76.9679	77.2407	77.1633	77.105	76.2591	75.8827	76.1099	76.0241	76.0451	75.6585	75.8717	76.0766	75.5232	75.7961	75.7072	75.7928	76.0654	75.9853	76.576	76.4702	76.7209
Female	KENTUCKY	WOODFORD	77.5495	77.7561	78.0865	77.9821	78.0507	78.1127	78.3714	78.5667	78.5706	78.5104	78.5415	78.548	78.5821	78.6849	78.696	78.6614	78.2357	78.219	78.2835	78.6984	78.4321	78.9829	79.9488	80.5363	80.6043	81.0256
Female	LOUISIANA	ACADIA	75.5653	75.7676	75.5207	75.4957	75.3083	75.8594	75.9569	75.9998	76.0248	75.8798	75.4627	75.7302	75.6454	75.8962	75.9441	75.9586	76.0907	75.2758	75.4929	75.7075	75.3024	75.5253	75.9388	76.3438	76.0101	76.1259
Female	LOUISIANA	ALLEN	76.654	76.7733	76.7904	76.684	76.7687	76.9893	77.0938	77.022	76.9702	76.7298	76.525	76.6457	76.82	76.9886	76.8398	77.0814	77.5039	77.1661	76.9096	77.3063	76.8197	77.6416	79.0825	79.8881	79.5513	79.397
Female	LOUISIANA	ASCENSION	76.8118	76.7616	77.2293	76.9057	77.1432	77.1624	77.2235	77.2442	77.1633	76.9294	76.9022	76.8868	77.0258	77.1825	77.2344	77.4744	77.5006	77.6556	77.5731	78.1172	78.449	78.8085	78.9177	79.0084	79.5129	80.0203
Female	LOUISIANA	ASSUMPTION	76.8502	76.6012	76.6	76.5283	76.436	76.3035	76.1923	76.1612	76.2337	75.9633	76.0074	76.5553	76.8141	77.0272	76.7256	77.0529	77.3923	77.5231	77.7693	77.8062	77.9793	78.0651	78.0449	78.2355	78.1223	78.6237
Female	LOUISIANA	AVOYELLES	76.2743	76.627	76.274	76.6572	76.749	76.8987	76.9611	76.8763	76.4503	76.3635	76.0545	76.3149	76.2226	76.4245	76.1548	76.1504	76.2343	75.9333	75.9574	75.8533	75.8735	76.0863	76.8735	77.1807	77.0959	77.2437
Female	LOUISIANA	BEAUREGARD	76.4158	76.23	76.3975	76.2082	76.6483	76.7562	76.8181	77.0265	77.1852	76.9773	76.938	77.0373	77.0799	76.8615	76.73	76.5409	76.3281	76.1627	76.6904	77.1801	76.674	76.6878	76.7013	76.9285	76.8072	76.9942
Female	LOUISIANA	BIENVILLE	76.4249	76.5616	76.3339	76.1166	76.4838	76.3449	76.3791	76.4451	76.3471	75.9508	75.7277	76.1578	76.0972	76.1062	76.2143	76.2172	76.3638	75.9034	76.079	76.031	75.6747	75.5749	75.8444	75.9159	75.6693	76.0659
Female	LOUISIANA	BOSSIER	78.2334	78.332	78.1131	77.9802	77.9271	77.7827	77.7104	77.7569	77.6473	77.5364	77.3973	77.4714	77.5943	77.9321	77.9153	77.8758	77.7693	77.604	78.0888	78.0884	78.4169	78.7707	78.9171	79.1452	79.3329	79.9492
Female	LOUISIANA	CADDO	76.0505	76.5278	76.9358	77.06	77.286	77.2379	77.2307	77.2715	77.1084	76.8871	76.7008	76.6531	76.7377	76.754	76.7079	76.8694	77.0246	76.8885	76.9275	77.034	77.009	76.8441	76.8778	77.2377	76.6959	76.7832
Female	LOUISIANA	CALCASIEU	76.3996	76.4683	76.4354	76.2088	76.3115	76.5956	76.7384	76.882	77.0104	76.9795	77.2072	76.9987	77.0026	77.1559	76.9707	76.8582	76.6475	76.6903	76.707	76.68	76.7596	76.8651	77.0257	77.0899	77.1492	77.2862
Female	LOUISIANA	CALDWELL	76.9818	76.6431	76.5666	76.5658	76.4938	76.5555	76.4931	76.3051	76.3521	76.1814	76.1723	76.224	76.2105	76.1583	76.5985	76.4292	76.4732	76.2096	76.4264	76.2659	75.9735	75.9412	76.1299	75.9325	75.8017	76.1136
Female	LOUISIANA	CAMERON	76.2351	76.1653	76.587	76.4968	76.6585	77.0232	77.2293	77.4454	77.5181	77.388	77.1586	77.3821	77.2283	77.4733	77.0612	77.1318	77.4443	76.9144	77.1204	77.1036	76.9443	77.2174	77.626	78.2003	77.9181	78.4304
Female	LOUISIANA	CATAHOULA	76.9818	76.6431	76.5666	76.5658	76.4938	76.5555	76.4931	76.3051	76.3521	76.1814	76.1723	76.224	76.2105	76.1583	76.5985	76.4292	76.4732	76.2096	76.4264	76.2659	75.9735	75.9412	76.1299	75.9325	75.8017	76.1136
Female	LOUISIANA	CLAIBORNE	76.6243	76.2146	76.5303	76.541	76.4362	76.4476	76.3422	76.4649	76.5026	76.5789	76.6523	77.0333	77.2202	77.2504	77.2181	77.098	77.352	77.128	76.9309	77.0566	76.6856	76.5328	77.2587	77.3537	76.7872	76.8452
Female	LOUISIANA	CONCORDIA	74.3702	74.6041	74.8233	74.5181	74.234	74.7857	75.0808	74.8423	74.921	74.7815	74.6489	74.6634	74.4303	74.8266	75.1445	75.1388	75.2231	75.24	75.8387	75.9643	76.3144	75.7842	75.7846	76.0952	76.3614	76.7173
Female	LOUISIANA	DE SOTO	77.5019	77.7281	77.6448	76.9922	76.7995	76.783	76.4923	76.3318	75.8069	75.6111	75.2941	75.5669	75.6823	75.4343	75.3691	75.3705	75.6655	75.5893	75.9398	76.7058	76.6862	76.8595	76.9201	77.4701	77.1369	77.4365
Female	LOUISIANA	EAST BATON ROUGE	76.6938	76.9197	76.7043	76.6554	76.671	76.7378	77.0614	77.4429	77.5672	77.4684	77.3015	77.5092	77.5507	77.5337	77.3168	77.2882	77.3027	77.2542	77.1359	77.4321	77.5415	77.3807	77.7537	78.0152	78.1843	78.7006
Female	LOUISIANA	EAST CARROLL	74.8485	74.8709	74.5011	74.7725	75.0648	75.0673	75.1959	75.2981	75.648	75.2566	75.3349	75.5944	75.6812	75.7038	75.4474	75.5307	75.8558	75.8107	76.1017	75.6817	76.2226	76.3311	75.6988	75.8331	76.0262	75.7969
Female	LOUISIANA	EAST FELICIANA	76.5563	76.1522	75.7076	75.3137	75.1777	75.1135	75.0058	74.8786	75.0371	74.9536	74.9599	75.2066	75.2205	75.4983	75.5108	75.7038	75.9169	75.7901	75.8624	76.2422	76.2947	76.3402	76.4838	76.7523	77.1348	77.5228
Female	LOUISIANA	EVANGELINE	75.8982	76.1954	75.9371	75.5919	75.9787	76.1396	76.0967	75.7656	75.6924	75.3011	74.9948	75.0126	75.0852	75.4375	74.8742	74.8311	75.3121	74.9884	75.3223	75.448	75.1933	75.6281	76.2913	76.3654	76.2225	76.511
Female	LOUISIANA	FRANKLIN	75.7124	75.6791	75.8101	75.4521	75.5677	75.9975	76.1855	76.1648	76.1071	75.4759	75.7569	75.7485	75.8016	75.6456	75.5491	75.4547	75.1633	75.7919	75.7392	75.8028	75.8073	75.8343	76.6162	76.8115	76.6833	76.4909
Female	LOUISIANA	GRANT	77.1201	76.7969	76.7025	76.3979	76.428	76.5133	76.3807	76.4005	76.0898	75.8821	75.6085	75.7849	76.0275	76.1406	75.9981	75.9703	76.5006	75.7916	76.1303	76.3448	76.3081	77.2498	77.1552	77.1161	76.6717	77.379
Female	LOUISIANA	IBERIA	76.9575	77.3562	77.1157	76.9368	76.7489	76.947	76.7555	76.7385	76.7096	76.7889	76.5242	76.55	76.5889	76.698	76.5464	76.6709	77.2728	77.3513	77.4735	77.4869	77.1814	77.1585	77.0689	76.8555	76.6463	76.8771
Female	LOUISIANA	IBERVILLE	74.8266	75.2993	75.1479	74.937	75.415	75.64	75.7425	75.7207	75.8069	75.6404	75.5608	75.7114	75.7787	75.9278	75.8604	75.4842	75.3144	75.1591	75.4553	75.3292	75.167	75.2345	76.0474	76.6665	77.522	78.3
Female	LOUISIANA	JACKSON	76.5555	76.1148	76.1432	76.0085	76.1311	76.2888	76.1573	76.5062	76.6133	76.3748	76.5459	76.7422	76.9497	76.9762	77.0952	77.09	77.0259	76.5562	76.4606	76.6253	76.6471	76.6304	76.5086	76.6697	76.6078	76.7346
Female	LOUISIANA	JEFFERSON	76.8282	77.4382	77.4827	77.3207	77.2029	77.3571	77.5816	77.6057	77.6229	77.6822	77.7514	77.8282	77.7478	77.7142	77.9208	77.92	77.9016	77.7907	77.9219	78.2298	78.1924	78.7281	79.1228	78.8956	79.1429	79.6597
Female	LOUISIANA	JEFFERSON DAVIS	76.2351	76.1653	76.587	76.4968	76.6585	77.0232	77.2293	77.4454	77.5181	77.388	77.1586	77.3821	77.2283	77.4733	77.0612	77.1318	77.4443	76.9144	77.1204	77.1036	76.9443	77.2174	77.626	78.2003	77.9181	78.4304
Female	LOUISIANA	LA SALLE	77.4644	77.4768	77.4518	77.4315	77.5938	77.7818	77.922	78.0577	78.0197	77.6428	77.8696	77.7543	77.5171	77.5158	77.377	77.1934	77.204	77.0076	76.8754	76.9337	76.4873	76.6336	77.0219	77.1395	76.612	77.6461
Female	LOUISIANA	LAFAYETTE	78.0151	78.1252	78.3254	78.088	78.2924	78.2645	78.2446	78.597	78.5049	78.6191	78.6907	78.6082	78.593	78.2891	78.0292	77.9163	77.9574	77.8337	77.8323	77.972	78.1049	78.5713	78.8516	79.3213	79.1634	79.3447
Female	LOUISIANA	LAFOURCHE	77.5317	77.4701	77.6114	77.2848	77.3247	77.3518	77.2403	77.6055	77.587	77.6121	77.7328	78.0871	78.4408	78.5603	78.4634	78.5686	78.7114	78.728	78.6749	78.6051	78.7081	78.8445	78.8879	79.2789	79.3445	79.7288
Female	LOUISIANA	LINCOLN	77.0413	77.0725	77.1435	77.0017	77.0051	77.125	77.5908	77.8106	77.7739	77.7801	77.7416	77.8692	77.878	77.8739	78.0058	77.8729	78.2021	78.3032	78.1615	78.0596	77.9731	77.9742	78.4595	78.5604	78.2737	78.5181
Female	LOUISIANA	LIVINGSTON	77.2589	77.4	77.0993	76.3742	76.229	76.6046	76.7068	76.6248	76.9122	76.7413	76.9412	76.9991	76.808	77.4087	77.2608	77.4762	77.1804	77.0293	77.1777	77.2198	77.3876	77.6007	77.8503	78.2336	78.2013	78.566
Female	LOUISIANA	MADISON	75.8354	75.7524	75.3459	75.0617	75.0271	75.0508	74.8764	75.1326	75.3842	75.4008	75.5926	76.0469	76.0092	75.8571	75.557	75.3911	75.0195	74.9776	75.1127	75.0301	74.082	74.239	74.8219	75.4544	75.4841	75.8516
Female	LOUISIANA	MOREHOUSE	75.8554	76.1128	75.7942	75.9712	76.0939	76.0938	76.2394	76.1934	76.0096	75.8785	75.6995	75.7198	75.5708	75.3903	75.6817	75.7779	76.0571	75.7648	75.8036	75.8789	75.2407	75.1257	75.2874	75.4011	75.7962	76.1169
Female	LOUISIANA	NATCHITOCHES	76.8264	76.689	76.6929	76.8613	77.0384	77.0485	77.2202	77.4007	77.0703	76.6991	76.6078	76.507	76.3717	76.3803	76.3588	76.3703	76.6601	76.4211	76.8098	77.123	77.3816	77.3182	77.3302	77.5475	77.5253	77.5101
Female	LOUISIANA	ORLEANS	74.0346	74.5873	74.7648	74.6492	74.5712	74.5913	74.8577	74.9729	75.0833	75.2647	75.2481	75.3157	75.4052	75.7013	75.761	75.7265	75.7522	75.8465	75.7977	75.8974	75.8109	77.7786	77.7033	77.6413	78.0481	79.1704
Female	LOUISIANA	OUACHITA	76.4418	76.6536	77.0493	76.9823	76.8958	76.9916	77.0976	77.1606	76.8646	76.7868	76.8301	77.0815	77.1306	77.3364	77.2411	77.0624	76.6899	76.7579	76.4836	76.8352	76.7711	76.7859	77.4787	77.6918	77.8405	78.0797
Female	LOUISIANA	PLAQUEMINES	74.4489	74.834	75.4247	75.1439	75.2758	75.8557	75.7689	75.9415	76.3471	76.4096	76.3765	76.4785	76.5026	76.7707	76.3507	76.3916	76.4066	76.2091	76.5661	77.0093	77.1927	78.4006	79.2806	79.2364	79.2589	79.647
Female	LOUISIANA	POINTE COUPEE	75.5416	75.7277	75.4718	75.3297	75.2391	75.3186	75.4607	75.4695	75.6042	75.7842	76.1028	75.959	76.4	76.7998	76.8344	76.9412	76.9264	77.5654	77.3715	77.6427	77.9659	78.1434	77.952	78.554	78.873	79.3593
Female	LOUISIANA	RAPIDES	75.7345	75.9618	76.0653	75.9442	76.0513	76.464	76.6343	76.643	76.4907	76.2942	76.1976	76.1853	76.1625	76.3022	76.3242	76.1639	76.1171	76.2473	76.0266	76.5152	76.2092	76.5049	77.2382	77.3199	77.5942	78.1445
Female	LOUISIANA	RED RIVER	76.4249	76.5616	76.3339	76.1166	76.4838	76.3449	76.3791	76.4451	76.3471	75.9508	75.7277	76.1578	76.0972	76.1062	76.2143	76.2172	76.3638	75.9034	76.079	76.031	75.6747	75.5749	75.8444	75.9159	75.6693	76.0659
Female	LOUISIANA	RICHLAND	75.8354	75.7524	75.3459	75.0617	75.0271	75.0508	74.8764	75.1326	75.3842	75.4008	75.5926	76.0469	76.0092	75.8571	75.557	75.3911	75.0195	74.9776	75.1127	75.0301	74.082	74.239	74.8219	75.4544	75.4841	75.8516
Female	LOUISIANA	SABINE	77.822	77.2336	77.4065	77.6176	77.4764	77.3564	77.4881	77.9297	78.0293	77.809	77.6799	77.8275	77.9302	77.8949	77.7785	77.673	77.9744	77.7159	77.9222	78.2182	78.0212	78.3307	78.2532	78.6822	77.9151	76.9548
Female	LOUISIANA	ST. BERNARD	75.7094	76.0304	76.2584	76.0757	76.4139	76.7358	76.5049	76.7781	76.7468	76.4836	76.4035	76.5085	76.416	76.458	76.7492	76.6172	76.5771	76.0764	75.7567	75.416	73.7575	76.802	76.1785	75.0126	74.7792	75.1093
Female	LOUISIANA	ST. CHARLES	75.8058	76.0733	76.5082	76.4712	76.5555	76.8727	76.9751	77.3992	77.4835	77.3789	77.4426	77.0844	76.9832	77.1333	77.0068	76.8937	76.7118	77.026	77.4483	77.6425	78.0799	78.0322	78.3631	78.5192	78.7031	78.5474
Female	LOUISIANA	ST. HELENA	76.5563	76.1522	75.7076	75.3137	75.1777	75.1135	75.0058	74.8786	75.0371	74.9536	74.9599	75.2066	75.2205	75.4983	75.5108	75.7038	75.9169	75.7901	75.8624	76.2422	76.2947	76.3402	76.4838	76.7523	77.1348	77.5228
Female	LOUISIANA	ST. JAMES	75.0363	75.4366	75.7545	75.6766	76.1651	76.4744	76.6248	76.684	76.4847	76.4255	76.2242	76.428	76.3494	76.0711	75.9356	75.7636	75.7702	76.2779	76.7635	76.9711	78.0929	78.1239	78.1324	78.298	78.3637	78.7864
Female	LOUISIANA	ST. JOHN THE BAPTIST	76.7649	76.6787	76.706	76.5045	76.2819	76.5789	76.4291	76.6688	76.507	76.5499	76.4365	76.3114	76.183	76.2056	76.107	75.6536	75.6688	75.5119	75.4611	75.4785	75.7595	75.8828	76.6724	76.438	76.2196	76.6244
Female	LOUISIANA	ST. LANDRY	75.0664	75.3141	75.5604	75.7135	75.9902	75.8096	76.1864	76.3734	76.039	76.2254	76.163	76.4706	76.5697	76.63	76.4595	76.4288	76.3907	76.5527	76.1264	76.2697	75.8414	75.3658	75.9206	75.6389	75.3823	75.5748
Female	LOUISIANA	ST. MARTIN	76.6737	76.3862	76.4762	76.3995	76.4614	76.6211	76.7076	76.9739	77.1189	77.1546	77.0455	77.0878	77.0364	77.2154	76.7697	76.6355	76.993	76.6931	76.9171	76.873	76.3581	76.8831	77.3172	77.3876	77.1901	77.9216
Female	LOUISIANA	ST. MARY	75.3607	75.4677	75.4994	75.5231	75.6271	75.7372	75.892	76.0404	75.9709	75.8648	75.8251	76.0599	76.3598	76.6363	76.2992	76.4226	76.684	76.5314	76.4362	76.4351	76.9126	77.3885	77.6147	77.3796	77.5798	77.8876
Female	LOUISIANA	ST. TAMMANY	77.1803	77.5596	77.4765	77.4998	77.4914	77.4022	77.525	77.7405	77.8632	77.964	78.2584	78.3209	78.387	78.5076	78.6521	78.6199	78.5255	78.4441	78.5907	78.8551	78.9853	79.2998	79.5216	79.4359	79.6475	80.2259
Female	LOUISIANA	TANGIPAHOA	74.9204	75.1648	75.0389	74.8563	74.7387	74.7935	74.6691	74.9	75.0028	75.0612	75.1845	75.1979	75.5098	75.6487	75.6168	75.5282	75.6229	75.6949	75.4136	75.5632	75.3517	75.7918	75.7102	76.0623	76.1249	76.8225
Female	LOUISIANA	TENSAS	74.3702	74.6041	74.8233	74.5181	74.234	74.7857	75.0808	74.8423	74.921	74.7815	74.6489	74.6634	74.4303	74.8266	75.1445	75.1388	75.2231	75.24	75.8387	75.9643	76.3144	75.7842	75.7846	76.0952	76.3614	76.7173
Female	LOUISIANA	TERREBONNE	76.4501	76.6772	76.4495	76.1974	76.4571	76.321	76.4982	76.7394	76.8902	76.6593	76.3396	76.6232	76.7075	76.9482	76.8594	76.9911	77.0992	77.0362	77.4348	77.2596	77.2907	77.3007	77.5259	77.3991	77.3794	77.0874
Female	LOUISIANA	UNION	77.0913	76.8882	77.105	76.6669	76.2985	76.1787	76.1608	76.1399	75.919	75.4982	75.6454	75.9863	76.4924	77.081	77.096	77.2527	77.5038	77.6436	77.3885	77.6648	77.9041	77.2216	77.3307	77.1019	76.9142	77.1269
Female	LOUISIANA	VERMILION	77.9573	78.0407	77.8813	77.8956	77.6912	77.81	77.9791	78.2153	78.1772	78.2632	78.434	78.4617	78.5107	78.4732	78.1722	78.0879	78.2344	77.744	77.4352	77.8701	78.048	78.4115	78.0717	78.3768	78.5156	78.6579
Female	LOUISIANA	VERNON	76.7378	76.8628	76.6698	76.5468	75.9825	76.2698	76.2316	76.039	76.084	75.9043	76.0239	75.7673	75.9297	76.2768	76.5113	76.4115	76.5319	76.446	76.9138	77.7115	77.591	77.813	77.9258	78.3384	78.2943	78.4846
Female	LOUISIANA	WASHINGTON	75.2307	75.3682	75.2705	75.0402	74.8861	74.9948	74.9206	74.5313	74.6729	74.5797	74.7012	74.7614	74.8187	74.9848	74.859	74.4214	74.6234	74.3074	74.1567	74.0577	74.4553	74.4349	74.9313	75.4584	75.3575	76.2448
Female	LOUISIANA	WEBSTER	76.3995	76.1604	76.1028	76.1255	76.3617	76.6113	76.6673	76.6726	76.6027	76.4813	76.0267	76.0769	76.336	76.6292	76.3181	76.3038	76.313	76.207	75.7166	76.0031	75.6542	75.9471	76.1681	76.148	76.3778	76.4488
Female	LOUISIANA	WEST BATON ROUGE	75.7832	76.1428	76.1111	75.4265	75.2733	75.4694	75.3805	75.4925	75.85	76.1606	76.1827	76.4984	76.6124	77.0079	76.9544	76.7681	76.8807	76.9174	76.8103	76.7745	76.5503	76.4062	77.2687	78.1366	79.0093	79.7936
Female	LOUISIANA	WEST CARROLL	74.8485	74.8709	74.5011	74.7725	75.0648	75.0673	75.1959	75.2981	75.648	75.2566	75.3349	75.5944	75.6812	75.7038	75.4474	75.5307	75.8558	75.8107	76.1017	75.6817	76.2226	76.3311	75.6988	75.8331	76.0262	75.7969
Female	LOUISIANA	WEST FELICIANA	75.7832	76.1428	76.1111	75.4265	75.2733	75.4694	75.3805	75.4925	75.85	76.1606	76.1827	76.4984	76.6124	77.0079	76.9544	76.7681	76.8807	76.9174	76.8103	76.7745	76.5503	76.4062	77.2687	78.1366	79.0093	79.7936
Female	LOUISIANA	WINN	76.2819	76.3829	76.4755	76.35	76.8041	76.8496	76.5309	76.4683	76.1991	76.0559	75.7455	75.7076	75.6616	75.6815	75.4879	75.3622	75.4785	75.3073	75.4567	75.4383	75.5612	75.704	75.5926	75.7788	75.3801	75.2016
Female	MAINE	ANDROSCOGGIN	77.403	77.1538	77.6572	77.5409	77.4867	78.0842	78.3369	78.7676	78.8715	78.8553	79.151	79.1919	79.1849	79.1587	78.8959	78.8925	78.9466	79.0149	78.8061	79.1087	79.0865	79.1976	79.702	79.8225	80.1704	80.1774
Female	MAINE	AROOSTOOK	78.2795	78.5261	78.4776	78.5122	78.7949	79.042	79.1823	79.3496	79.426	79.2497	79.3548	79.2571	79.2064	79.3031	79.2305	79.3121	79.4691	79.5711	79.3121	79.6882	79.6227	79.943	79.9436	80.3058	80.7706	80.9952
Female	MAINE	CUMBERLAND	78.1871	78.439	78.89	79.1035	79.3553	79.5139	79.6974	79.8068	79.6744	79.4826	79.6355	79.9183	80.0373	80.3446	80.4555	80.5339	80.5118	80.3827	80.5834	80.8599	80.8977	81.2119	81.3956	81.8098	81.6938	82.0661
Female	MAINE	FRANKLIN	79.5449	79.3602	79.2291	79.2166	79.5885	79.5335	79.2486	79.5823	79.4278	79.5287	79.2419	79.4175	79.5757	79.5179	79.489	79.66	79.8718	79.8439	79.3924	79.6252	79.7324	80.0357	79.7668	79.7618	79.7768	80.045
Female	MAINE	HANCOCK	78.2285	78.1002	78.3058	78.6376	78.8288	79.116	79.1169	79.5092	79.3525	79.6279	79.697	79.8162	79.7627	79.8702	79.7916	79.585	79.33	79.1629	79.274	80.0222	80.1015	80.7864	81.3068	81.6591	81.5998	81.9301
Female	MAINE	KENNEBEC	77.8287	77.8688	77.992	78.2572	78.6188	78.9251	79.0145	79.1942	79.1352	79.2832	79.0902	79.0068	79.0934	79.3303	79.3845	79.4851	79.439	79.3681	79.573	79.9516	79.9305	79.9899	79.887	79.7374	79.6187	79.1231
Female	MAINE	KNOX	78.8482	78.3543	78.6768	78.7299	78.8154	79.0366	78.9328	79.3613	79.5381	79.7006	79.779	79.7435	79.8946	80.5213	80.3683	80.363	80.4291	80.27	80.3554	80.7406	81.1687	81.1349	81.5061	81.6382	81.9527	81.718
Female	MAINE	LINCOLN	78.1837	78.4149	78.5845	78.9557	79.2619	79.4548	79.5605	80.0219	79.8341	80.1752	80.0307	79.9999	80.2665	80.419	80.413	80.3897	80.5507	80.8148	81.1397	81.2194	81.2808	81.3549	81.2446	81.4192	81.5454	81.655
Female	MAINE	OXFORD	78.2805	78.3186	78.2917	78.2024	78.4974	78.7308	79.0013	79.2429	79.1453	79.2164	79.1522	78.9068	78.793	78.7751	78.91	78.6786	78.6508	78.923	79.1397	79.5012	79.501	79.5429	79.5547	79.6591	79.8885	80.2202
Female	MAINE	PENOBSCOT	78.4767	78.2773	78.3402	78.4051	78.5038	78.7657	78.8511	79.0697	78.986	78.9408	78.8485	78.8866	79.1344	79.1025	79.0487	78.8846	78.844	78.8182	78.8369	79.2151	79.0706	79.464	79.975	80.086	80.1179	80.1473
Female	MAINE	PISCATAQUIS	78.8805	78.7224	78.9217	78.5932	78.6723	78.8215	78.8032	78.953	78.748	78.5926	78.597	78.4295	78.3655	78.5631	78.5033	78.672	78.6388	78.5397	78.9412	79.4007	79.7646	79.9961	80.0639	80.4219	80.5059	80.0969
Female	MAINE	SAGADAHOC	77.8547	77.9616	78.0512	77.9625	78.3051	78.3973	78.4427	78.6773	78.6536	78.7799	78.8207	78.6254	78.9408	79.2052	79.3488	79.5339	79.6132	79.895	79.8494	80.1382	79.682	79.9839	80.8353	81.0903	80.7353	81.1545
Female	MAINE	SOMERSET	77.814	77.5108	78.113	77.7036	78.1682	78.5565	78.5424	78.8768	78.7289	78.7592	78.9436	78.829	79.0915	79.2571	79.2638	79.0574	78.6586	79.0488	79.079	79.4324	79.439	79.6671	79.5638	79.611	79.8169	79.4662
Female	MAINE	WALDO	77.1148	77.4146	77.4715	77.9128	78.7303	78.8633	78.8777	79.3635	79.0825	79.2783	78.918	78.8325	79.1166	79.2634	79.43	79.3541	79.4076	79.6676	79.7866	80.2284	80.0969	79.9451	80.1474	80.2793	80.6111	80.4293
Female	MAINE	WASHINGTON	77.6157	76.9157	77.571	77.7688	77.9658	78.2334	78.6664	79.0002	78.9682	78.8287	78.7456	78.4626	78.1674	77.8847	78.204	78.0127	77.8927	78.0331	78.497	79.1209	79.2934	79.5968	79.7057	79.7053	80.0052	79.8198
Female	MAINE	YORK	78.3006	78.2811	78.7211	78.7787	79.2388	79.461	79.5651	80.0875	79.955	79.9754	80.1681	80.1845	80.1249	80.1843	80.1965	80.3094	80.4554	80.4788	80.6046	80.8938	80.8623	80.9666	81.1757	81.3694	81.4671	81.8707
Female	MARYLAND	ALLEGANY	77.1327	77.5156	77.389	77.4981	77.509	77.5921	77.6302	77.7123	77.791	77.6505	77.6668	77.8233	78.1108	78.1846	78.6003	78.9086	78.9836	78.9201	78.9925	79.2108	78.9639	79.1181	79.0551	79.1022	78.5765	78.7657
Female	MARYLAND	ANNE ARUNDEL	77.3679	77.3348	77.502	77.6493	77.8597	78.102	78.3493	78.6527	78.78	78.7856	78.8831	78.8484	78.8509	78.8718	79.0085	78.7703	78.8771	78.9505	79.3386	79.565	79.6602	79.7789	80.1321	80.3189	80.6421	81.1079
Female	MARYLAND	BALTIMORE CITY	73.2041	72.9871	72.9747	72.9285	72.8157	73.252	73.4303	73.335	73.2126	73.0367	72.6828	72.7799	72.969	73.2157	73.1517	73.1272	73.2401	73.3064	73.5035	74.0707	74.2153	74.5576	74.9443	75.4591	75.8037	76.0251
Female	MARYLAND	BALTIMORE COUNTY	78.2213	78.2716	78.4491	78.5545	78.6321	78.9532	79.0798	79.2742	79.2252	79.3379	79.2821	79.2432	79.3348	79.3639	79.2393	79.1356	79.1521	79.2758	79.3823	79.7195	79.7528	79.9528	80.2446	80.4639	80.344	80.7988
Female	MARYLAND	CALVERT	76.2554	76.8946	77.2908	77.2629	77.4772	77.8704	78.3331	78.6896	78.911	78.9114	79.1705	79.2614	79.4312	79.5417	79.2174	79.2666	79.2373	78.91	78.8581	79.2806	79.0486	79.3832	80.0238	80.3291	80.4453	80.953
Female	MARYLAND	CAROLINE	75.9584	76.1223	76.4325	76.5582	76.6978	77.0359	77.1019	77.2499	77.3012	76.8702	76.9733	77.0193	77.3055	77.3909	77.322	77.2024	77.2599	76.8241	77.3518	77.7954	78.2467	78.2584	78.279	78.5749	78.7297	78.8981
Female	MARYLAND	CARROLL	78.2194	78.2455	78.367	78.3731	78.7186	79.0435	79.0791	79.1343	79.1167	79.1997	79.2048	79.2562	79.5206	79.6758	80.0131	79.7545	79.6073	79.6107	79.6033	80.0531	80.2381	80.2997	80.7379	81.1885	81.6011	81.7425
Female	MARYLAND	CECIL	77.7078	77.6049	77.459	77.4891	77.4979	77.5721	77.4043	77.5411	77.6069	77.4113	77.4429	77.5047	77.6536	77.9974	77.9763	77.8594	77.7546	77.8154	78.2257	78.4831	78.6196	78.6308	78.4895	78.5917	78.6102	78.7417
Female	MARYLAND	CHARLES	76.0359	76.5157	76.7038	76.7582	76.8141	76.9386	76.9028	77.202	77.2481	77.1611	77.1527	77.3903	77.875	78.0111	78.2525	78.2409	78.4196	78.4247	78.3565	78.7543	78.9181	78.9246	79.5192	79.6594	79.8507	80.2342
Female	MARYLAND	DORCHESTER	75.6352	75.2687	75.7706	76.1864	76.2715	76.3737	76.6731	77.1355	77.2075	77.2379	77.081	77.2652	77.2896	77.4387	77.4382	77.4423	77.5053	77.1302	77.7789	77.9388	78.0274	78.0778	78.3342	78.6988	78.865	79.1929
Female	MARYLAND	FREDERICK	77.6807	77.7772	78.3979	78.5358	78.8077	79.1257	79.2601	79.7362	79.6822	79.7344	79.9515	80.0178	80.3775	80.6277	80.4644	80.4949	80.3751	80.4113	80.2826	80.7568	81.0444	81.1407	81.4249	81.6256	81.8243	82.1987
Female	MARYLAND	GARRETT	78.557	78.0544	78.341	78.1872	78.5453	78.6003	78.6111	79.0066	78.7882	78.7011	78.6689	78.6236	78.6824	78.726	78.7433	78.8597	78.93	78.9735	79.3535	79.4193	79.9063	80.3196	80.2907	80.4347	80.4973	80.662
Female	MARYLAND	HARFORD	77.2495	77.6456	77.8071	77.9173	78.2877	78.6466	78.8704	79.2857	79.3928	79.358	79.3102	79.2273	79.2992	79.1423	79.4192	79.4076	79.5311	79.5481	79.7709	80.002	80.1397	80.1899	80.4502	80.7778	80.9719	81.2914
Female	MARYLAND	HOWARD	78.5303	79.041	79.1489	79.0142	79.3856	79.5853	79.8305	80.1606	80.1109	80.2196	80.5255	80.5954	80.7984	80.9005	81.1064	81.0353	81.264	81.5281	81.9287	82.3338	82.5124	82.7269	83.0952	82.9878	82.9878	83.0102
Female	MARYLAND	KENT	76.2111	76.3677	76.7544	76.5299	76.6941	77.2099	77.3834	77.6809	77.8854	77.6999	78.1752	78.3914	78.8227	79.0111	79.104	79.1902	79.1189	79.4904	79.4331	79.7084	79.9782	80.4009	80.7967	80.6846	80.8418	81.2892
Female	MARYLAND	MONTGOMERY	79.7518	80.076	80.0185	80.0076	80.4701	80.6691	80.8499	81.2121	81.3448	81.4611	81.6826	81.7373	81.9248	82.1361	82.3249	82.5104	82.7696	82.9716	83.2439	83.3949	83.7521	84.0154	84.198	84.2989	84.4705	84.8663
Female	MARYLAND	PRINCE GEORGE@S	76.308	76.1647	76.3516	76.3768	76.5765	76.9405	77.1457	77.1972	77.0413	77.0275	77.1021	77.0724	77.2573	77.4289	77.7206	77.5028	77.5474	77.6593	78.0106	78.3322	78.7038	78.8607	79.0697	79.2925	79.4944	79.7827
Female	MARYLAND	QUEEN ANNE@S	77.9888	78.2146	78.4951	78.5908	78.7371	78.687	78.8985	79.002	78.8704	78.9554	78.9767	79.3271	79.3823	79.1732	79.2743	79.4046	79.4849	79.5173	79.9426	80.4279	80.8826	81.3146	81.2001	81.3666	81.3633	81.683
Female	MARYLAND	SOMERSET	74.6356	74.5823	74.998	75.226	75.2824	75.3807	75.4993	75.6518	75.8043	75.7153	75.7897	76.0134	76.2629	76.513	76.6988	76.8409	77.1724	76.8954	77.2797	77.2815	77.5146	77.4949	77.6069	78.2775	78.1205	78.0898
Female	MARYLAND	ST. MARY@S	77.5238	77.3329	77.7509	77.5213	77.8101	78.3845	78.4018	78.5855	78.7103	78.4474	78.5159	78.4561	78.4872	78.5863	79.0149	78.9039	79.0087	78.7363	79.3117	79.5708	79.2952	79.8335	79.7217	79.9024	80.0625	80.5669
Female	MARYLAND	TALBOT	77.4885	77.8848	77.9921	78.2487	78.7216	78.931	78.9491	79.1769	79.2016	79.3868	79.4672	79.4435	79.772	80.1842	80.358	80.3445	80.4423	80.6779	80.8662	81.0473	81.324	81.0576	81.5132	81.9548	81.5763	81.7264
Female	MARYLAND	WASHINGTON	78.5119	78.6432	78.5432	78.2652	78.3398	78.639	78.6761	78.784	78.7719	79.1104	78.8008	78.8094	78.8451	78.8743	78.8126	78.7111	78.9335	78.7578	78.9376	79.2232	79.3479	79.5774	79.426	79.6345	79.6654	79.5312
Female	MARYLAND	WICOMICO	76.6331	76.4082	76.4224	76.328	76.1375	76.4043	76.5116	76.7714	76.891	76.9116	77.1071	77.4214	77.3784	77.4996	77.6977	77.5902	77.6436	77.6833	77.8575	78.3247	78.2754	78.2741	78.5526	78.5113	78.6711	79.0627
Female	MARYLAND	WORCESTER	76.8493	76.7021	77.1573	77.1531	77.1673	77.3044	77.5479	77.9849	78.0604	78.2981	78.4874	78.5153	78.8626	79.023	79.2592	79.4358	79.4046	79.7219	79.823	80.2501	80.967	80.7383	80.6256	81.0138	81.2141	81.3989
Female	MASSACHUSETTS	BARNSTABLE	78.9471	78.8633	79.2645	79.4385	79.8664	79.9468	80.3122	80.8224	80.84	80.8864	80.9859	81.1989	81.3916	81.5587	81.5605	81.4907	81.6085	81.6243	81.7636	82.004	82.3601	82.5596	82.387	82.5764	82.7906	83.0558
Female	MASSACHUSETTS	BERKSHIRE	78.8169	78.9522	79.0266	78.8063	79.1337	79.4104	79.474	79.7038	79.6214	79.6449	79.7116	79.6933	79.9952	80.2654	80.4406	80.383	80.3039	80.474	80.1775	80.336	80.4189	80.6882	80.895	81.2714	81.6089	82.1827
Female	MASSACHUSETTS	BRISTOL	78.5766	78.9575	79.1113	78.9814	79.3931	79.492	79.5858	79.6256	79.5444	79.7678	79.9357	79.9503	80.1029	80.2539	80.184	80.3338	80.1205	80.1379	80.2053	80.494	80.8025	81.023	81.0534	81.3302	81.4403	81.7336
Female	MASSACHUSETTS	DUKES	78.3169	78.5621	79.0606	79.1142	79.0178	79.4682	79.6911	80.0275	79.9418	80.3533	80.4352	80.4103	80.5044	80.7315	80.9554	80.8631	80.9642	81.3244	81.5583	81.9923	82.2665	82.3535	82.7953	82.7952	82.726	82.6845
Female	MASSACHUSETTS	ESSEX	78.8755	78.8041	78.9785	78.9718	79.2467	79.5329	79.6541	79.9109	79.8951	79.8604	80.0477	80.0938	80.2239	80.4604	80.5093	80.5687	80.5316	80.517	80.6365	81.018	81.3536	81.529	81.7968	81.9433	82.0313	82.6157
Female	MASSACHUSETTS	FRANKLIN	79.0013	78.5372	78.7354	78.501	79.0043	79.1303	79.1046	79.4418	79.5129	79.9714	80.2192	80.211	80.387	80.6418	80.5698	80.538	80.4621	80.4745	80.3877	80.544	81.0834	81.1382	81.3656	81.5903	82.0167	82.4943
Female	MASSACHUSETTS	HAMPDEN	78.0636	77.9172	78.1737	78.127	78.4724	78.7059	78.7203	78.7223	78.8126	78.7975	78.8197	78.8182	78.9442	79.2062	79.0508	79.1559	79.3181	79.376	79.3965	79.696	79.8764	80.1176	80.2242	80.5313	80.7618	81.036
Female	MASSACHUSETTS	HAMPSHIRE	79.4255	79.3909	79.5942	79.6816	79.7023	79.851	79.7822	80.1189	79.9181	79.9496	80.1371	80.3105	80.5301	80.7967	80.7847	80.7334	80.727	80.7489	80.8993	81.2255	81.5008	81.6869	81.624	82.0191	82.167	82.4053
Female	MASSACHUSETTS	MIDDLESEX	78.6502	78.8528	79.18	79.3578	79.6644	79.9423	80.0692	80.3111	80.3969	80.408	80.6351	80.7821	81.0282	81.2233	81.1896	81.1243	81.1899	81.4006	81.6605	81.9553	82.1993	82.4484	82.6587	82.9143	82.8671	83.2136
Female	MASSACHUSETTS	NANTUCKET	78.9471	78.8633	79.2645	79.4385	79.8664	79.9468	80.3122	80.8224	80.84	80.8864	80.9859	81.1989	81.3916	81.5587	81.5605	81.4907	81.6085	81.6243	81.7636	82.004	82.3601	82.5596	82.387	82.5764	82.7906	83.0558
Female	MASSACHUSETTS	NORFOLK	78.8582	78.9341	79.219	79.2808	79.679	80.0181	80.291	80.5776	80.5686	80.5132	80.5671	80.7952	80.8815	81.0944	81.2256	81.3285	81.3487	81.3143	81.3674	81.765	82.0482	82.3917	82.5079	82.7052	82.782	83.161
Female	MASSACHUSETTS	PLYMOUTH	78.0766	78.3565	78.4634	78.4671	78.7686	78.825	79.0115	79.0768	79.1672	79.1018	79.1651	79.3684	79.5183	79.7304	79.987	79.9843	79.8942	79.8108	79.9059	80.2172	80.492	80.8388	81.3676	81.4324	81.275	81.3825
Female	MASSACHUSETTS	SUFFOLK	76.7708	76.8953	76.9897	77.051	77.0348	77.2824	77.6276	77.8636	77.8237	78.0028	78.0506	78.5106	78.745	79.2071	79.1824	79.2821	79.3636	79.3979	79.4582	79.9436	80.3212	80.4853	81.0375	81.2132	81.4399	82.1243
Female	MASSACHUSETTS	WORCESTER	78.8201	78.7954	78.8939	78.772	78.9074	79.2836	79.3624	79.5887	79.552	79.5933	79.6413	79.6082	79.6453	79.697	79.7951	79.9226	80.0398	80.0649	80.263	80.5688	80.597	81.0046	81.0457	81.1917	81.2528	81.6848
Female	MICHIGAN	ALCONA	78.4641	78.1116	77.9335	77.7719	78.1027	78.0655	77.9116	78.5193	78.7149	78.8203	79.2133	79.5404	79.7971	79.9056	79.7121	79.7772	79.6817	79.6879	79.3901	79.4897	79.6512	79.3191	79.4267	79.665	79.8411	79.6308
Female	MICHIGAN	ALGER	77.1908	77.1058	77.4785	77.5297	77.4919	77.772	78.0296	78.1566	78.0651	77.9761	78.2679	78.3723	78.4537	78.7734	78.7466	78.6589	78.9625	79.0481	79.067	79.601	79.971	79.9945	80.0344	80.2824	80.4749	80.87
Female	MICHIGAN	ALLEGAN	79.1951	79.0487	79.3468	79.4031	79.9055	79.8815	79.7564	80.119	79.7339	79.7378	79.4921	79.2728	79.2844	79.0412	79.2663	79.1863	79.3777	79.5412	79.7786	80.2288	80.2704	80.7056	80.5442	80.6811	80.6619	80.5832
Female	MICHIGAN	ALPENA	78.3673	78.6352	78.7623	78.9183	79.1141	79.1663	79.3568	79.7476	79.4915	79.8132	79.5912	79.5763	79.6806	79.6965	79.8818	79.6127	79.8001	79.6883	79.8163	79.9509	80.418	80.1174	80.3229	80.489	80.4338	80.4036
Female	MICHIGAN	ANTRIM	78.7566	78.4624	78.7588	78.5048	78.5377	78.7627	78.6829	79.0052	78.8791	78.8546	79.2347	79.2992	79.3772	79.551	79.8888	80.0758	80.1312	80.3451	80.6356	80.9155	81.0614	81.1743	81.2586	81.759	81.797	81.8115
Female	MICHIGAN	ARENAC	77.3786	77.2343	77.3592	77.7027	77.8512	77.9921	78.0674	78.0322	77.8158	77.8505	77.6664	77.7423	77.7879	78.0438	78.1304	77.8749	77.8383	77.9529	78.2776	78.4622	78.4348	78.4298	78.5307	78.6577	78.6765	78.3987
Female	MICHIGAN	BARAGA	78.6807	78.813	78.7135	78.8265	78.9899	79.0569	79.129	79.5424	79.4136	79.3272	79.4454	79.5384	79.5513	79.8647	79.7735	79.875	79.9401	79.6831	79.7787	79.9529	80.2909	80.5691	80.4258	80.7869	80.9249	80.6761
Female	MICHIGAN	BARRY	78.5127	78.1953	78.5621	78.7915	79.1516	79.2299	79.4145	79.6058	79.578	79.5938	79.3822	79.4937	79.4198	79.5567	79.6118	79.5536	79.5907	79.8127	79.9632	80.1157	80.3791	80.6223	80.8516	80.928	80.5766	80.894
Female	MICHIGAN	BAY	78.2793	78.4436	78.5004	78.5938	78.6047	78.8507	79.261	79.6352	79.5659	79.692	80.038	79.8983	79.9567	79.7485	79.7777	79.6452	79.5532	79.4351	79.6615	79.9223	80.0682	80.1106	79.8469	79.9137	79.8648	79.9711
Female	MICHIGAN	BENZIE	77.8102	77.9714	77.8713	78.0353	77.9372	78.385	78.9185	79.302	79.1696	79.1938	79.4484	79.6425	79.6327	79.8003	80.1246	80.2605	80.3903	80.7146	80.633	80.8923	80.8645	80.9943	80.8179	80.9371	80.9377	81.2747
Female	MICHIGAN	BERRIEN	76.5035	76.7317	77.2234	77.5599	77.6617	77.7495	77.8738	78.1475	78.066	78.0504	78.0247	78.1926	78.3904	78.5284	78.5339	78.5551	78.7467	78.9215	78.8262	79.0773	78.7536	78.6188	79.0688	79.3116	79.5478	79.8571
Female	MICHIGAN	BRANCH	78.3275	78.1122	78.3281	78.3606	78.5892	78.6659	78.6281	78.9338	79.0525	79.0422	78.8272	78.7849	78.7645	79.0049	78.9524	78.9223	78.8496	78.7706	78.9061	79.1125	79.0354	79.0757	79.0691	79.1596	79.5695	79.5998
Female	MICHIGAN	CALHOUN	77.0427	76.8838	77.053	77.0417	77.5493	77.6168	77.7067	77.96	78.0993	77.913	77.7681	77.8575	77.6438	77.4052	77.5664	77.5133	77.386	77.3271	77.9127	78.1566	77.9696	78.1635	78.2708	78.3361	78.367	78.3598
Female	MICHIGAN	CASS	78.3928	78.0284	78.0811	77.8908	78.0165	78.2888	78.0327	78.166	78.0894	78.0236	78.1163	78.2021	78.4482	78.6807	78.595	78.8113	78.8454	78.7759	79.2548	79.4685	79.6367	79.3236	79.6145	79.798	80.084	80.4416
Female	MICHIGAN	CHARLEVOIX	78.3688	78.5957	78.5812	78.345	78.6192	78.7548	78.8347	79.1907	78.9439	79.231	79.3376	79.337	79.5993	80.051	80.1602	80.3808	80.7495	81.0095	80.9211	81.1413	81.0871	80.9587	80.6006	80.6974	80.8566	81.0742
Female	MICHIGAN	CHEBOYGAN	78.2718	78.3688	78.344	78.4139	78.4754	78.7501	78.8449	79.1792	79.0617	79.0329	79.0761	79.0278	79.1393	79.1618	79.5532	79.5554	79.9832	80.1452	80.3141	80.3279	80.2267	80.2491	79.9039	79.7643	79.9613	80.342
Female	MICHIGAN	CHIPPEWA	78.1453	78.1467	78.5046	78.4956	79.3118	79.4016	79.2977	79.7834	79.6347	79.6062	79.562	79.5598	79.7871	79.8946	79.9322	79.7536	79.9491	79.9423	79.9784	80.264	80.4888	80.1068	80.2953	80.4231	80.1938	80.1023
Female	MICHIGAN	CLARE	76.851	76.9703	77.1389	76.7836	76.7522	77.1879	77.2774	77.349	77.4627	77.2284	77.5156	77.6579	77.8229	78.1342	78.1187	78.1664	78.3566	78.1727	78.1205	78.2276	78.1127	78.106	78.4394	78.577	78.9411	78.7649
Female	MICHIGAN	CLINTON	78.9397	78.7888	79.1898	79.2171	79.3154	79.4845	79.5016	79.6934	79.409	79.2623	79.188	79.1336	79.435	79.7293	79.8472	79.9245	80.3714	80.3708	80.5784	80.9114	81.2147	81.6035	81.8493	82.182	82.3805	82.5872
Female	MICHIGAN	CRAWFORD	78.2656	78.631	78.1623	78.0583	78.419	78.2914	78.2309	78.3621	78.1087	78.3227	78.3356	78.4155	78.4438	78.2146	78.4746	78.2972	78.6132	78.0713	78.368	78.4473	78.7697	78.5153	78.685	79.2683	79.2028	79.0549
Female	MICHIGAN	DELTA	78.6839	78.3363	78.7215	78.7307	78.7546	79.0695	79.1967	79.5866	79.3453	79.3517	79.5104	79.4209	79.551	79.749	79.7333	79.9064	80.1022	79.9383	79.9029	80.3876	80.5653	81.0291	81.0398	81.0992	81.6843	81.7947
Female	MICHIGAN	DICKINSON	79.1723	79.2939	79.5736	79.609	79.7695	79.7836	79.9955	80.3416	80.1003	80.1754	80.1182	80.1719	80.317	80.5109	80.4101	80.5505	80.9615	80.7795	80.7719	80.9817	81.1517	81.1607	80.8287	81.1504	81.3897	81.5229
Female	MICHIGAN	EATON	79.3416	79.724	79.2859	79.1492	78.9972	79.2292	79.4903	79.6314	79.6088	79.6025	79.688	79.6891	79.743	79.5839	79.6476	79.6241	79.7012	79.7224	80.0422	80.3612	80.3494	80.7511	80.9491	81.254	81.0385	80.9551
Female	MICHIGAN	EMMET	78.9918	78.7857	78.8293	78.5506	78.6854	78.8297	78.7832	78.9462	78.9607	79.1078	79.3681	79.2828	79.6321	79.9683	79.8416	79.9497	79.9315	79.9861	79.9951	81.0176	80.9737	81.1081	81.2162	81.1843	81.0104	81.0385
Female	MICHIGAN	GENESEE	76.4297	76.4564	76.4636	76.4642	76.56	76.8571	76.9536	77.2032	77.2786	77.1394	76.8954	76.9528	76.8781	77.0406	77.1318	77.041	77.1313	77.1837	77.5156	77.6396	77.7871	77.9772	78.3139	78.275	78.3296	78.3678
Female	MICHIGAN	GLADWIN	78.5229	78.5677	78.4911	78.4744	78.2185	78.4892	78.752	78.6929	78.4849	78.1935	78.4257	78.2975	78.5334	78.9581	78.9604	79.1831	79.3224	79.4416	79.4708	79.6023	79.4861	79.305	79.3368	79.4057	79.0866	79.4708
Female	MICHIGAN	GOGEBIC	78.7872	78.1175	78.2179	78.1064	77.9306	78.3712	78.4244	78.7678	78.8166	78.8823	79.1008	78.9901	79.0974	79.2871	79.2619	79.5169	79.7287	79.6977	79.6868	80.0066	80.0826	80.0567	79.7305	79.525	79.6564	79.4279
Female	MICHIGAN	GRAND TRAVERSE	78.6217	78.7945	79.0113	79.2596	79.536	79.8449	79.9111	80.3407	80.2851	80.4524	80.6034	80.3749	80.4875	80.8033	81.0554	81.0736	81.1141	81.329	81.6042	81.7234	81.6645	81.7868	81.6499	81.6793	81.8833	81.8239
Female	MICHIGAN	GRATIOT	78.2758	78.3717	78.4815	78.4814	78.7718	79.027	79.1146	79.3069	79.398	79.5399	79.5321	79.2498	79.1441	78.9711	78.8371	78.5058	78.6491	78.6509	78.482	78.7781	78.4595	78.5882	78.6271	78.9864	79.0764	79.0751
Female	MICHIGAN	HILLSDALE	79.291	79.2388	79.2848	79.2427	79.2672	79.0886	79.1592	79.291	79.1493	79.033	78.8769	78.8338	78.8961	79.0258	79.0943	79.1061	79.1346	79.15	78.9376	79.4405	79.4524	79.8694	80.0939	80.3862	80.4069	80.447
Female	MICHIGAN	HOUGHTON	78.8354	78.6128	78.8047	78.6547	79.2292	78.9663	79.1318	79.4916	79.2923	79.4737	79.4633	79.1936	79.1732	79.3909	79.2429	79.1172	79.3219	79.2151	79.2508	79.4689	79.4956	79.4393	79.259	79.304	79.7575	79.8853
Female	MICHIGAN	HURON	79.0668	78.787	79.2289	79.1157	79.0823	79.0973	79.2657	79.6039	79.4134	79.439	79.535	79.6044	79.9262	80.0852	79.8328	79.8242	79.7298	79.6638	79.4178	79.553	79.6288	79.785	80.0298	80.1592	79.9521	80.5536
Female	MICHIGAN	INGHAM	78.131	78.4952	78.4518	78.4297	78.4202	78.5706	78.7322	78.8666	78.919	78.9517	78.7944	78.906	79.2732	79.4334	79.4066	79.3303	79.4258	79.3752	79.3162	79.4834	79.522	79.5871	79.7832	79.7919	79.8668	80.2155
Female	MICHIGAN	IONIA	78.0903	78.191	78.2685	78.1561	78.3029	78.5668	78.7031	79.0615	78.9459	78.8845	78.8208	78.7368	79.0508	78.9684	79.098	78.8441	79.1999	79.4201	79.4828	79.6797	79.7024	80.124	79.8372	79.6291	79.5472	79.2805
Female	MICHIGAN	IOSCO	78.0075	77.8087	77.6052	77.7489	77.8718	77.903	78.1071	78.4522	78.1698	78.0884	78.3595	78.4064	78.654	78.9022	79.1526	79.2261	79.2805	79.2825	79.117	79.2975	79.3037	79.4241	79.3948	79.694	79.777	79.9315
Female	MICHIGAN	IRON	78.6807	78.813	78.7135	78.8265	78.9899	79.0569	79.129	79.5424	79.4136	79.3272	79.4454	79.5384	79.5513	79.8647	79.7735	79.875	79.9401	79.6831	79.7787	79.9529	80.2909	80.5691	80.4258	80.7869	80.9249	80.6761
Female	MICHIGAN	ISABELLA	78.4351	78.4986	78.7563	78.805	78.8179	79.2806	79.4919	79.7677	79.8174	79.7866	79.868	79.871	79.9106	79.8242	79.6383	79.4525	79.6399	79.1495	79.2374	79.5319	79.2808	79.5341	80.0175	80.3483	80.7129	80.8999
Female	MICHIGAN	JACKSON	77.5673	77.6591	77.915	78.0535	78.2599	78.2785	78.2828	78.6588	78.6317	78.5544	78.2252	78.2682	78.4622	78.6038	78.6619	78.8252	79.0177	78.8483	78.7463	78.7489	78.6768	78.7788	79.0859	79.8425	80.0315	80.4095
Female	MICHIGAN	KALAMAZOO	78.9589	78.6671	78.6616	78.5598	78.6245	78.8654	78.8083	79.0462	79.0333	78.9688	79.1794	79.1067	79.2953	79.5537	79.5799	79.5636	79.411	79.5122	79.6763	79.9394	80.025	80.3668	80.3243	80.3262	79.9939	79.859
Female	MICHIGAN	KALKASKA	78.8303	78.5665	78.4957	78.568	78.8142	78.7598	78.7517	79.0315	78.5157	78.3255	78.1914	78.2331	78.3958	78.3788	78.4759	78.4448	78.7369	78.7857	79.3358	79.471	80.0157	79.8566	80.1757	80.2926	80.3575	79.9476
Female	MICHIGAN	KENT	79.0738	78.8566	78.8957	78.8662	79.1534	79.3872	79.4412	79.9307	79.9543	79.8662	80.0146	79.9138	79.9992	80.096	80.0888	80.1967	80.2962	80.3241	80.451	80.5479	80.6041	80.8796	81.0842	81.2193	81.3024	81.6967
Female	MICHIGAN	KEWEENAW	78.8354	78.6128	78.8047	78.6547	79.2292	78.9663	79.1318	79.4916	79.2923	79.4737	79.4633	79.1936	79.1732	79.3909	79.2429	79.1172	79.3219	79.2151	79.2508	79.4689	79.4956	79.4393	79.259	79.304	79.7575	79.8853
Female	MICHIGAN	LAKE	78.3942	78.0095	77.7589	77.6073	77.6715	77.5428	77.2979	77.4804	77.7407	77.4317	77.5189	77.7696	77.987	78.098	78.1888	78.4274	78.569	78.4607	78.7265	79.1098	79.2648	79.0734	79.4707	79.9986	79.823	80.3541
Female	MICHIGAN	LAPEER	77.0059	77.0461	77.3393	77.3907	77.6917	77.886	77.9498	78.2753	78.4322	78.2505	78.5062	78.55	78.6801	78.6268	78.762	78.7657	78.7957	78.9286	79.3098	79.7425	79.8415	79.6663	80.0492	80.101	80.0699	80.0147
Female	MICHIGAN	LEELANAU	79.3504	79.3072	79.417	79.3098	79.2184	79.6609	79.4121	79.975	79.8413	80.0323	80.2221	80.3044	80.7564	81.11	81.3121	81.5151	81.9923	82.2223	82.4484	82.9739	83.2773	83.3741	83.4963	83.8462	83.4583	83.3407
Female	MICHIGAN	LENAWEE	77.8936	77.8276	77.9316	77.9047	77.9352	78.346	78.3629	78.7502	78.6743	78.6988	78.8957	78.7704	79.1099	79.0945	79.3554	79.1763	79.2607	79.2075	79.3661	79.6328	79.7839	79.6678	79.6369	79.83	79.7644	80.1584
Female	MICHIGAN	LIVINGSTON	77.4273	77.6434	77.8899	77.9595	78.3051	78.6242	78.8049	78.9493	79.2143	79.1699	79.506	79.5898	79.7081	79.9117	80.1465	80.1763	80.4414	80.5185	80.8028	80.9351	81.1251	81.3037	81.3585	81.4333	81.4529	81.6505
Female	MICHIGAN	LUCE	77.1774	77.3346	77.6948	77.8797	78.1729	78.4233	78.6676	78.9034	78.965	78.7764	78.9526	78.8401	78.8179	78.7077	78.3812	78.063	78.1852	77.7083	77.6426	79.0126	78.9491	79.4991	79.8097	80.4778	80.8896	81.0268
Female	MICHIGAN	MACKINAC	77.1774	77.3346	77.6948	77.8797	78.1729	78.4233	78.6676	78.9034	78.965	78.7764	78.9526	78.8401	78.8179	78.7077	78.3812	78.063	78.1852	77.7083	77.6426	79.0126	78.9491	79.4991	79.8097	80.4778	80.8896	81.0268
Female	MICHIGAN	MACOMB	78.0258	78.3717	78.6482	78.5822	78.7413	79.0015	79.2067	79.5272	79.5011	79.575	79.651	79.6363	79.7041	79.7653	79.4765	79.5737	79.6422	79.6676	79.921	80.0226	80.066	80.1519	80.3972	80.4554	80.463	80.645
Female	MICHIGAN	MANISTEE	78.1278	77.9753	78.0508	77.8	78.1752	78.4605	78.4318	78.7604	78.7155	78.6805	78.5673	78.6408	78.7992	79.0209	79.231	79.4498	79.751	79.6036	79.9043	80.117	79.6697	80.1255	80.5193	80.658	80.929	80.9935
Female	MICHIGAN	MARQUETTE	79.1356	78.9133	78.9388	78.978	79.375	79.1908	79.1271	79.3696	79.1612	78.9603	78.7852	78.8691	78.9895	79.1723	79.2633	79.2095	79.5815	79.3465	79.3734	79.772	79.8437	80.2917	80.4006	80.822	80.7376	81.4525
Female	MICHIGAN	MASON	78.4693	78.6739	78.707	78.4299	78.422	78.4567	78.6649	78.7964	78.8848	78.8636	79.2114	79.1383	79.1425	78.9076	79.1485	79.1078	79.1574	79.1504	79.8008	80.1705	80.5894	80.5262	80.7488	80.6962	80.5681	80.4185
Female	MICHIGAN	MECOSTA	79.3594	79.0603	78.9295	78.9035	79.258	79.383	79.0563	79.2676	79.2024	79.4686	79.207	79.0625	79.2918	79.4219	79.3441	79.0031	79.174	79.2871	79.8267	80.1905	80.7463	80.9439	80.8984	81.1966	81.5174	81.4053
Female	MICHIGAN	MENOMINEE	79.4377	79.3673	79.185	79.0203	79.3644	79.4128	79.3069	79.7454	79.7086	79.8588	79.8579	79.813	79.7846	79.6728	79.5099	79.2584	79.3141	79.3942	79.3551	79.8272	80.1961	80.228	80.3177	80.8057	81.1079	81.6754
Female	MICHIGAN	MIDLAND	79.4653	79.4633	79.8073	79.901	80.1305	80.5201	80.4209	80.8786	80.4887	80.6457	80.7937	80.8215	80.8373	80.6471	80.5913	80.7892	80.5997	80.4351	80.5858	81.2235	80.7529	81.1114	81.6429	81.9708	82.0208	82.281
Female	MICHIGAN	MISSAUKEE	78.3106	78.2036	78.2081	78.3693	78.6236	78.7327	78.926	79.1844	79.4583	79.4603	79.6821	79.6925	79.8299	79.8548	79.9455	79.8489	79.8657	79.8585	79.8358	79.7801	79.5091	78.9143	79.0352	79.249	79.2218	79.33
Female	MICHIGAN	MONROE	77.8122	77.832	77.7746	77.8116	77.8939	78.0384	78.0803	78.3307	78.376	78.3121	78.3356	78.3384	78.6024	78.6608	78.9139	78.9994	79.0728	79.1629	79.4277	79.4518	79.5349	79.4859	79.6766	80.0695	79.7959	80.1579
Female	MICHIGAN	MONTCALM	79.0889	78.509	78.2901	78.281	78.2031	78.1615	78.3265	78.4312	78.4088	78.1149	78.1946	78.2146	78.3612	78.4064	78.4274	78.2684	78.2835	78.3766	78.3312	78.6888	78.8391	79.0573	78.8949	79.0409	79.2626	79.8045
Female	MICHIGAN	MONTMORENCY	79.0294	78.8818	78.9065	78.777	78.8484	79.2051	79.4383	79.5707	79.5142	79.7417	79.6956	79.8903	79.7545	79.8198	79.7622	79.8117	80.1191	80.1068	80.4604	80.5589	81.0015	80.6553	80.534	80.3405	79.8715	79.593
Female	MICHIGAN	MUSKEGON	77.2554	77.3168	77.3921	77.5641	77.5474	77.6988	77.933	78.1642	78.3303	78.0349	78.0938	78.22	78.3097	78.1817	78.1064	78.0806	77.9895	78.016	78.1558	78.6122	78.6959	78.9553	79.4047	79.6546	79.3921	79.9251
Female	MICHIGAN	NEWAYGO	78.4425	78.4185	78.0923	78.1438	78.3303	78.1361	78.1717	78.3624	78.543	78.3531	78.3698	78.5868	78.4856	78.6158	78.5115	78.5822	78.7285	78.4414	78.244	78.9164	79.0259	79.4391	79.6625	79.7392	79.872	79.866
Female	MICHIGAN	OAKLAND	78.0047	78.3895	78.5561	78.646	78.8647	79.2532	79.2926	79.5695	79.5452	79.4746	79.5743	79.6352	79.8251	79.8232	79.8387	79.9823	80.2317	80.3264	80.5407	80.8836	81.0705	81.1469	81.2243	81.2249	81.2077	81.3941
Female	MICHIGAN	OCEANA	78.1085	77.6148	77.5571	77.0897	77.0982	77.4607	77.6341	77.9666	78.4201	78.743	79.204	79.34	79.6337	79.9085	79.8359	80.0429	80.2738	80.2208	80.2284	80.4001	80.3529	80.2054	80.0547	80.2318	80.3137	80.3941
Female	MICHIGAN	OGEMAW	78.2661	77.8672	77.3445	77.2111	77.2844	77.3136	76.9919	76.9173	77.2984	77.3481	77.7903	78.0837	78.3587	78.5584	78.7077	78.5341	78.2844	77.9388	78.1368	78.0275	77.4915	77.2777	77.7805	78.3431	78.7192	79.5964
Female	MICHIGAN	ONTONAGON	78.7872	78.1175	78.2179	78.1064	77.9306	78.3712	78.4244	78.7678	78.8166	78.8823	79.1008	78.9901	79.0974	79.2871	79.2619	79.5169	79.7287	79.6977	79.6868	80.0066	80.0826	80.0567	79.7305	79.525	79.6564	79.4279
Female	MICHIGAN	OSCEOLA	78.3942	78.0095	77.7589	77.6073	77.6715	77.5428	77.2979	77.4804	77.7407	77.4317	77.5189	77.7696	77.987	78.098	78.1888	78.4274	78.569	78.4607	78.7265	79.1098	79.2648	79.0734	79.4707	79.9986	79.823	80.3541
Female	MICHIGAN	OSCODA	78.4641	78.1116	77.9335	77.7719	78.1027	78.0655	77.9116	78.5193	78.7149	78.8203	79.2133	79.5404	79.7971	79.9056	79.7121	79.7772	79.6817	79.6879	79.3901	79.4897	79.6512	79.3191	79.4267	79.665	79.8411	79.6308
Female	MICHIGAN	OTSEGO	77.6843	77.8882	77.8306	77.9169	78.4764	78.3459	78.5204	78.9068	78.913	79.3772	79.3941	79.3083	79.2723	79.5358	79.5094	79.5558	79.7497	79.793	79.8467	80.3218	80.3328	80.4341	80.5162	80.7407	80.9074	81.0211
Female	MICHIGAN	OTTAWA	79.8823	80.0099	80.3596	80.2248	80.606	80.5374	80.5241	80.8916	80.818	81.0212	81.1207	81.1242	81.5709	81.735	81.7383	81.6917	81.7312	81.8611	81.8761	81.9989	82.3907	82.6347	82.5356	82.5091	82.6022	82.7811
Female	MICHIGAN	PRESQUE ISLE	79.0294	78.8818	78.9065	78.777	78.8484	79.2051	79.4383	79.5707	79.5142	79.7417	79.6956	79.8903	79.7545	79.8198	79.7622	79.8117	80.1191	80.1068	80.4604	80.5589	81.0015	80.6553	80.534	80.3405	79.8715	79.593
Female	MICHIGAN	ROSCOMMON	78.7227	78.5271	78.5166	78.4559	78.7251	78.475	78.6586	78.9437	79.014	79.3303	79.1652	79.0928	78.9683	79.1221	78.9653	78.8603	78.7087	78.5575	78.8971	79.2574	79.1724	79.3759	79.8892	79.9617	79.9274	79.8807
Female	MICHIGAN	SAGINAW	77.7908	77.6737	77.5827	77.3681	77.2688	77.4061	77.6188	77.8963	77.9611	78.0045	78.0949	78.3684	78.6267	78.8604	78.916	78.8181	78.5874	78.2683	78.2536	78.5361	78.4311	78.4357	78.5519	78.9123	79.064	79.6775
Female	MICHIGAN	SANILAC	78.295	77.865	78.1407	78.1304	78.2069	78.5632	78.6768	78.904	79.0576	79.0041	79.0329	79.0883	78.9286	78.9558	78.9755	79.0395	79.0231	79.194	79.4272	79.5815	79.7997	79.5928	79.3695	79.7859	79.8052	80.2624
Female	MICHIGAN	SCHOOLCRAFT	77.1908	77.1058	77.4785	77.5297	77.4919	77.772	78.0296	78.1566	78.0651	77.9761	78.2679	78.3723	78.4537	78.7734	78.7466	78.6589	78.9625	79.0481	79.067	79.601	79.971	79.9945	80.0344	80.2824	80.4749	80.87
Female	MICHIGAN	SHIAWASSEE	78.2307	77.982	78.1053	78.4227	78.8554	79.1067	79.0071	79.3028	79.2151	78.9925	78.9976	79.0707	79.1721	79.16	79.1174	79.0528	79.0194	78.864	79.1246	79.2958	79.0789	79.2201	79.5259	79.6834	79.5299	79.4493
Female	MICHIGAN	ST. CLAIR	76.8794	77.194	77.5294	77.7633	77.9736	78.2958	78.5023	78.947	78.733	78.5011	78.6564	78.6175	78.8154	78.6193	78.6591	78.7533	78.791	78.9138	79.0515	79.3708	79.408	79.533	79.6003	79.3595	79.2641	79.166
Female	MICHIGAN	ST. JOSEPH	77.9592	77.8422	78.0229	77.9573	78.0773	78.0836	78.1268	78.3062	78.2994	78.2478	78.0785	78.2131	78.4054	78.3239	78.3294	78.3992	78.3944	78.5928	78.8222	78.8455	78.6291	78.3844	78.9825	79.1195	78.8293	79.0284
Female	MICHIGAN	TUSCOLA	78.7089	78.6993	78.5666	78.3911	78.4379	78.5792	78.3986	78.5806	78.4666	78.6977	78.6366	78.6419	78.7676	78.921	79.318	79.2531	79.0457	78.9719	79.4644	79.6176	79.3444	79.4155	79.4872	79.7627	79.4868	79.5791
Female	MICHIGAN	VAN BUREN	77.6487	77.6326	77.5567	77.4546	77.453	77.7744	77.9146	78.1422	78.1905	78.2305	78.2747	78.4797	78.6524	78.6813	78.7257	78.8241	78.6362	78.5874	78.6397	79.0448	79.0207	79.2304	79.1676	79.4093	79.149	79.2278
Female	MICHIGAN	WASHTENAW	78.5196	78.5214	78.8033	78.8732	79.0226	79.146	79.2758	79.492	79.7203	79.7816	80.0365	80.1296	80.1923	80.426	80.3335	80.2333	80.3157	80.5598	80.6577	81.0734	81.4837	81.706	81.8466	81.8282	81.8167	81.9073
Female	MICHIGAN	WAYNE	75.0985	75.1672	74.9563	75.0145	74.9566	75.2262	75.5365	75.7411	75.9016	75.9794	75.9724	76.2237	76.2513	76.3614	76.2911	76.2838	76.2845	76.4395	76.8026	77.0539	76.9099	77.1702	77.3666	77.423	77.6204	77.9576
Female	MICHIGAN	WEXFORD	77.4394	77.469	77.6309	77.7424	78.2601	78.3289	78.5245	78.868	79.0151	79.0068	78.9007	79.0078	78.9449	78.7418	78.7628	78.5957	78.7893	78.5047	78.5873	79.0058	78.8219	79.0563	79.1032	79.5984	79.4474	79.1795
Female	MINNESOTA	AITKIN	78.688	78.9412	79.1041	79.0754	79.3926	79.3809	79.6417	79.9981	79.7778	80.0602	79.924	80.1416	80.3739	80.4477	80.482	80.6032	80.7251	81.1999	81.5215	81.6893	82.23	82.5717	82.3281	82.3436	82.6038	82.6189
Female	MINNESOTA	ANOKA	79.2151	79.1589	79.5444	79.3553	79.8417	79.8234	80.0276	80.5069	80.3871	80.4307	80.5591	80.8464	80.8576	81.05	80.8744	80.7138	80.4382	80.6034	81.0043	81.4359	81.7711	82.3217	82.5411	82.8059	82.7869	82.8524
Female	MINNESOTA	BECKER	79.7152	79.6997	79.8396	79.9537	80.1368	80.1368	80.1605	80.3347	80.0234	80.2284	79.9142	79.8063	80.0265	80.7106	80.7229	80.8847	81.0997	81.1932	80.9298	80.9582	81.1008	80.9195	80.4597	80.79	80.71	80.7862
Female	MINNESOTA	BELTRAMI	79.614	79.3688	79.37	79.3418	79.2663	79.4524	79.4286	79.7221	79.4266	79.6745	79.7074	79.5475	79.7548	80.1273	80.0792	80.1732	79.9097	80.2725	80.2555	80.6416	80.8857	81.0072	80.9989	81.1421	81.2366	81.2874
Female	MINNESOTA	BENTON	78.5934	78.6142	78.9521	78.8179	79.2505	79.4704	79.3848	79.9522	79.8478	79.8173	79.7923	79.563	79.2961	79.4242	79.4279	79.3847	79.2193	79.3879	79.7478	80.0341	79.8517	79.9453	80.1677	81.0339	81.3271	81.9949
Female	MINNESOTA	BIG STONE	79.9839	80.0006	80.1407	80.1534	80.3643	80.367	80.6115	81.0453	80.7035	81.0259	80.7655	81.0207	80.9216	81.0641	80.9594	81.1857	81.3574	81.6659	81.8377	82.1897	82.2882	82.5274	82.1602	82.3981	82.2875	82.2666
Female	MINNESOTA	BLUE EARTH	80.4753	80.4089	80.5201	80.5661	80.8154	80.683	80.8646	81.4272	81.0775	81.2832	81.1709	81.0786	80.9532	80.7363	80.6724	80.6656	80.8365	80.9302	80.9792	81.1712	81.7723	81.8322	81.4652	82.121	82.6822	83.0637
Female	MINNESOTA	BROWN	80.4724	80.3188	80.3958	80.3652	80.4632	80.2903	80.459	80.6939	80.6075	81.0334	80.994	81.08	81.0131	81.4364	81.1217	81.3815	81.4799	81.8368	81.97	81.929	81.9029	82.4146	82.4162	82.767	83.2566	83.864
Female	MINNESOTA	CARLTON	79.1738	79.0903	78.9041	78.5801	78.6534	78.9404	79.122	79.3105	79.6859	79.7077	79.8951	80.1929	80.2813	80.1677	80.1667	80.3049	80.156	80.132	80.1587	80.3626	80.1476	79.9651	79.9779	80.191	80.3841	80.3436
Female	MINNESOTA	CARVER	80.6984	80.7195	81.0426	81.0605	81.1304	80.9284	80.9802	81.3124	80.8159	81.1694	81.3854	81.6817	81.844	82.293	82.513	82.6741	82.8219	83.1544	83.2537	83.1281	83.3654	83.161	82.9657	83.008	82.7661	83.0259
Female	MINNESOTA	CASS	78.3365	78.4617	78.7384	78.735	79.0194	79.1372	79.0558	79.5338	79.391	79.6324	79.6837	79.7517	79.8609	80.3443	80.2119	80.3994	80.2638	80.5663	80.9014	80.8372	80.9975	80.8962	80.9092	81.2058	80.7667	80.8635
Female	MINNESOTA	CHIPPEWA	80.0837	79.6309	79.7889	80.0852	80.3299	80.4697	80.67	81.2605	81.033	81.6027	81.4278	81.6388	81.7619	81.9108	81.5646	81.7713	81.8055	82.0252	81.7367	81.8005	82.3197	82.3928	81.9802	82.4256	82.4371	82.342
Female	MINNESOTA	CHISAGO	78.6136	78.5009	78.638	78.7744	79.2989	79.4491	79.5063	79.7788	79.5766	79.5348	79.3962	79.2967	79.3281	79.6095	79.4462	79.5303	79.5237	79.5436	79.8016	80.1505	80.8465	81.1007	80.9016	81.1719	81.3943	81.7751
Female	MINNESOTA	CLAY	80.0806	79.8253	80.2711	80.6703	80.9994	81.0078	81.2455	81.7133	81.4827	81.7416	81.4318	81.4942	81.4451	81.3711	81.0534	81.0473	80.7822	81.0806	80.9356	81.2562	81.8575	82.0265	81.8065	81.9749	81.7352	81.7018
Female	MINNESOTA	CLEARWATER	79.4242	79.3262	79.6033	79.773	79.8496	79.9063	79.8857	80.4237	80.2123	80.3303	80.0676	79.8248	79.9806	79.9343	79.7572	79.8376	79.8008	80.0188	79.9845	80.764	81.0416	81.4312	81.5008	81.3274	81.2125	81.3642
Female	MINNESOTA	COOK	79.539	79.3191	79.3519	79.5307	79.5264	79.6371	79.671	80.2889	80.0061	80.1997	80.1361	80.0574	80.2814	80.53	80.4389	80.345	80.6099	81.1959	81.2605	81.5007	81.7683	81.847	81.3373	81.348	82.0473	82.4274
Female	MINNESOTA	COTTONWOOD	80.1188	80.3473	80.2743	80.1565	80.1027	80.486	80.5616	80.8164	80.7497	81.3629	81.345	81.3484	81.3798	81.5632	81.1194	81.172	81.2151	81.3996	81.7044	81.9052	82.3067	82.2182	82.2059	82.4744	82.3753	82.5326
Female	MINNESOTA	CROW WING	79.0705	78.7122	78.9918	79.2556	79.4449	79.6983	79.7391	80.1371	80.2007	80.3711	80.5784	80.5969	80.9072	80.9798	80.9835	81.163	81.3517	81.3587	81.3369	81.436	81.6803	81.6556	81.7497	81.4662	81.7778	81.8653
Female	MINNESOTA	DAKOTA	79.3906	79.6688	80.1428	80.282	80.5119	80.721	80.8878	81.1827	81.0408	80.9765	81.0622	81.0613	81.1137	81.4005	81.4644	81.4248	81.4509	81.5586	81.8337	81.9669	82.1335	82.2693	82.5735	82.9803	83.0888	83.1558
Female	MINNESOTA	DODGE	80.5723	79.881	79.7177	79.8527	80.0246	79.7583	79.9074	80.3041	80.2924	80.3909	80.6998	80.7294	80.9977	81.1242	81.0794	81.1689	81.3656	81.709	81.7756	81.7486	82.1375	82.1325	81.998	82.0613	82.0773	81.9797
Female	MINNESOTA	DOUGLAS	80.631	80.6259	80.6042	80.6309	80.8069	80.7563	80.8741	81.1137	81.0368	81.3917	81.3249	81.3656	81.5245	81.6483	81.5987	81.6996	81.7164	81.9277	81.7587	82.1306	82.1852	82.5001	82.505	82.5159	82.3555	82.2948
Female	MINNESOTA	FARIBAULT	80.2754	80.2371	80.4107	80.3337	80.4531	80.5858	80.5655	80.6857	80.4278	80.7001	80.5677	80.5883	80.4654	80.53	80.4997	80.319	80.2369	80.3866	80.8678	81.1703	81.8131	81.9113	82.363	83.0465	83.5379	83.6064
Female	MINNESOTA	FILLMORE	79.7669	79.6679	79.5818	79.826	80.1651	80.184	80.5067	80.8109	80.512	80.7678	80.6479	80.6085	80.7478	80.9258	80.9126	81.1417	80.9878	81.5588	81.7829	81.8904	82.4317	82.516	82.4902	82.891	82.8669	82.9454
Female	MINNESOTA	FREEBORN	79.8048	80.1048	80.0346	80.0503	79.9012	80.0265	80.2581	80.6432	80.7399	80.8963	80.8961	81.1995	81.1685	81.2728	80.9652	81.0698	80.8963	81.1282	81.3645	81.5495	81.9369	81.981	82.2604	82.0357	82.1244	81.8605
Female	MINNESOTA	GOODHUE	79.8569	79.5128	79.7442	79.7372	79.5143	79.6464	79.4406	79.6413	79.586	79.5509	79.9216	79.8321	80.166	80.3287	80.6311	80.6905	80.9242	80.9417	81.0837	81.5375	81.9242	82.0513	81.8841	81.9373	81.9784	81.9815
Female	MINNESOTA	GRANT	80.576	80.5692	80.8825	80.9807	81.2595	80.9922	81.0276	81.3033	81.1493	81.3253	81.1467	81.4598	81.4734	81.6296	81.2549	81.3666	81.3853	81.4487	81.4141	81.6317	81.8445	82.0823	82.1278	82.7552	82.5172	82.858
Female	MINNESOTA	HENNEPIN	79.2718	79.4566	79.7036	79.7534	80.0505	80.2304	80.1126	80.2847	80.1241	80.1101	80.101	80.1523	80.4547	80.7572	80.9969	81.0834	81.1523	81.2643	81.5465	81.7915	81.8851	81.8623	81.9773	81.9669	82.2284	82.5755
Female	MINNESOTA	HOUSTON	79.6615	79.8002	79.7403	79.8363	79.9849	79.7673	79.8972	80.1932	79.7701	79.9135	79.9168	80.0717	80.5493	80.9478	80.8858	81.2376	81.5305	82.0576	82.087	82.2147	82.7378	82.5527	82.3592	82.7975	82.9047	83.0658
Female	MINNESOTA	HUBBARD	79.5109	78.9019	79.2755	78.9474	79.3337	79.5123	79.4241	79.9952	79.82	79.8789	79.7376	79.7904	80.0005	80.0654	80.1776	80.331	80.5911	80.8291	81.1353	81.2293	81.7692	81.8814	81.4089	81.6876	81.7522	81.7502
Female	MINNESOTA	ISANTI	79.7916	78.88	79.263	79.3483	79.6293	79.7593	80.0564	80.567	80.358	80.8322	80.7505	80.7088	80.9297	81.0815	80.8475	80.8351	80.3971	80.7742	80.4469	80.71	81.0932	81.352	81.6528	81.8799	82.3079	82.6894
Female	MINNESOTA	ITASCA	78.8534	78.8675	79.0833	78.4875	78.6892	78.8808	78.8524	79.1237	79.196	79.3429	79.5971	79.5372	79.8527	80.072	80.0152	79.9499	79.7991	79.8359	79.9785	80.3821	80.7974	81.2254	81.2405	81.5257	82.1719	82.2756
Female	MINNESOTA	JACKSON	80.564	80.5874	80.7986	80.9361	81.2803	81.1478	81.3552	81.617	81.1636	81.2542	81.2035	81.5944	81.5265	81.987	81.6855	82.0354	82.1726	82.369	82.2669	82.2358	82.808	82.9314	82.6543	82.8515	82.528	82.5944
Female	MINNESOTA	KANABEC	79.2226	78.6446	78.4165	78.6101	78.5161	78.5589	78.6164	78.9152	79.1059	79.147	79.5359	79.7634	79.8939	80.0547	80.1514	80.2921	80.4496	80.6043	80.6991	80.9009	80.9876	81.1708	80.5864	80.2618	80.2777	80.3589
Female	MINNESOTA	KANDIYOHI	80.9881	80.5309	80.7995	80.921	81.0979	81.0749	81.1119	81.4586	81.0073	81.1449	80.8174	80.6698	80.7069	81.1112	80.9713	81.1846	81.288	81.7362	81.6924	82.082	82.3355	82.6495	82.8515	83.1464	83.0423	83.1553
Female	MINNESOTA	KITTSON	79.486	79.3615	79.7516	80.0044	80.3517	80.096	80.5544	80.7395	80.4572	80.44	80.1165	80.0062	79.9436	80.3444	80.1901	80.8477	80.8853	81.454	82.0293	81.7775	82.5376	82.6856	82.3763	83.4346	82.8775	83.0327
Female	MINNESOTA	KOOCHICHING	78.5452	78.4971	78.4461	78.4439	78.4617	78.6313	78.7439	79.0271	79.1469	79.2306	79.3631	79.2388	79.6334	79.831	79.6417	79.6439	79.8391	80.3041	80.3371	80.5088	80.869	80.8515	80.8119	81.0825	81.2388	81.4905
Female	MINNESOTA	LAC QUI PARLE	79.9839	80.0006	80.1407	80.1534	80.3643	80.367	80.6115	81.0453	80.7035	81.0259	80.7655	81.0207	80.9216	81.0641	80.9594	81.1857	81.3574	81.6659	81.8377	82.1897	82.2882	82.5274	82.1602	82.3981	82.2875	82.2666
Female	MINNESOTA	LAKE	79.539	79.3191	79.3519	79.5307	79.5264	79.6371	79.671	80.2889	80.0061	80.1997	80.1361	80.0574	80.2814	80.53	80.4389	80.345	80.6099	81.1959	81.2605	81.5007	81.7683	81.847	81.3373	81.348	82.0473	82.4274
Female	MINNESOTA	LAKE OF THE WOODS	78.5452	78.4971	78.4461	78.4439	78.4617	78.6313	78.7439	79.0271	79.1469	79.2306	79.3631	79.2388	79.6334	79.831	79.6417	79.6439	79.8391	80.3041	80.3371	80.5088	80.869	80.8515	80.8119	81.0825	81.2388	81.4905
Female	MINNESOTA	LE SUEUR	80.5238	80.1775	80.1602	80.1002	80.372	80.3441	80.3562	80.766	80.6632	81.2018	80.9775	81.2346	81.3257	81.4401	81.6083	81.6047	81.5382	81.961	82.0551	81.942	81.958	82.0615	81.87	82.6052	82.7502	82.9987
Female	MINNESOTA	LINCOLN	80.3517	79.982	79.7565	79.8863	80.1714	80.0565	80.0913	80.3654	80.2993	80.6904	80.3452	80.6375	80.8852	80.9744	80.7681	80.9775	81.0972	81.4898	81.4925	81.7373	81.9893	82.0346	81.6961	81.8288	82.0118	82.2237
Female	MINNESOTA	LYON	79.692	79.3916	79.7834	79.9245	79.8535	79.95	80.3037	80.6216	80.4564	80.7503	80.6795	80.9014	80.9708	81.0359	81.2363	81.321	81.3224	81.6979	81.8347	81.9087	81.6137	81.493	81.4827	81.6885	81.5272	81.5617
Female	MINNESOTA	MAHNOMEN	79.4242	79.3262	79.6033	79.773	79.8496	79.9063	79.8857	80.4237	80.2123	80.3303	80.0676	79.8248	79.9806	79.9343	79.7572	79.8376	79.8008	80.0188	79.9845	80.764	81.0416	81.4312	81.5008	81.3274	81.2125	81.3642
Female	MINNESOTA	MARSHALL	79.486	79.3615	79.7516	80.0044	80.3517	80.096	80.5544	80.7395	80.4572	80.44	80.1165	80.0062	79.9436	80.3444	80.1901	80.8477	80.8853	81.454	82.0293	81.7775	82.5376	82.6856	82.3763	83.4346	82.8775	83.0327
Female	MINNESOTA	MARTIN	79.8088	79.6654	80.2301	80.4464	80.6984	80.9175	81.3114	81.6641	81.1902	81.5167	81.4052	81.3825	81.2311	81.4021	80.9688	81.0503	81.1667	81.0724	81.05	81.6535	82.2974	82.3525	82.2252	83.0066	82.9018	82.8143
Female	MINNESOTA	MCLEOD	79.2646	79.3259	79.7481	79.8892	80.2481	80.4901	80.6515	81.1751	80.9223	81.1634	81.2248	81.5687	81.5438	81.7788	81.5639	81.7445	81.8019	82.0402	82.0324	81.9704	82.5961	82.8823	82.4645	82.6608	82.5183	82.4538
Female	MINNESOTA	MEEKER	79.3094	79.2345	79.6657	79.7664	80.1745	80.0387	80.2861	80.6953	80.3308	80.5738	80.4247	80.4932	80.6141	80.8422	80.6963	80.7283	80.6964	80.8021	80.5036	80.7541	81.3789	81.3781	81.0823	81.4394	81.8837	82.1796
Female	MINNESOTA	MILLE LACS	79.3697	79.294	79.4995	79.4259	79.9019	79.9026	79.7468	80.1983	80.0955	80.4801	79.842	79.894	79.9002	79.7405	79.5884	79.5387	79.411	79.6363	79.685	80.0918	80.1325	79.955	80.1724	80.2125	80.1018	79.9547
Female	MINNESOTA	MORRISON	79.6144	79.1814	79.2689	79.5384	80.0983	80.0446	80.2146	80.486	80.4288	80.5599	80.5084	80.4878	80.4738	80.6948	80.6418	80.8535	80.8518	81.1208	81.2273	81.3547	81.488	81.6027	81.766	81.9191	81.9226	82.2076
Female	MINNESOTA	MOWER	80.5124	80.2596	80.5533	80.604	81.1223	80.9757	81.1681	81.5382	81.4071	81.732	81.6209	81.674	81.8855	82.0058	81.6674	81.6789	81.7097	81.9929	81.9726	81.8365	82.0527	82.375	82.2761	82.5168	82.6252	82.9708
Female	MINNESOTA	MURRAY	80.6683	80.4353	80.8014	80.8892	81.2962	81.1784	81.3384	81.7938	81.373	81.9117	81.3649	81.5412	81.5267	81.3672	81.1445	81.316	81.3887	81.9544	81.6865	81.939	82.1902	82.0573	81.8887	82.3881	82.0931	82.4896
Female	MINNESOTA	NICOLLET	81.0325	80.3555	80.5544	80.7481	80.7578	80.6985	80.7183	81.3478	80.95	81.4198	81.4403	81.4828	81.3688	81.6521	81.5068	81.4829	81.3742	81.7118	81.6328	81.6382	81.8699	82.4383	82.2638	82.5653	83.0208	83.2475
Female	MINNESOTA	NOBLES	80.564	80.5874	80.7986	80.9361	81.2803	81.1478	81.3552	81.617	81.1636	81.2542	81.2035	81.5944	81.5265	81.987	81.6855	82.0354	82.1726	82.369	82.2669	82.2358	82.808	82.9314	82.6543	82.8515	82.528	82.5944
Female	MINNESOTA	NORMAN	79.7152	79.6997	79.8396	79.9537	80.1368	80.1368	80.1605	80.3347	80.0234	80.2284	79.9142	79.8063	80.0265	80.7106	80.7229	80.8847	81.0997	81.1932	80.9298	80.9582	81.1008	80.9195	80.4597	80.79	80.71	80.7862
Female	MINNESOTA	OLMSTED	80.558	80.9104	80.9218	81.1049	81.4497	81.5811	81.5996	81.8349	81.6357	82.0053	82.0445	82.0181	82.1716	82.4768	82.3457	82.3544	82.6203	82.7576	82.7822	82.9635	83.4588	83.6194	83.66	83.7058	83.4397	83.5983
Female	MINNESOTA	OTTER TAIL	80.576	80.5692	80.8825	80.9807	81.2595	80.9922	81.0276	81.3033	81.1493	81.3253	81.1467	81.4598	81.4734	81.6296	81.2549	81.3666	81.3853	81.4487	81.4141	81.6317	81.8445	82.0823	82.1278	82.7552	82.5172	82.858
Female	MINNESOTA	PENNINGTON	79.4242	79.3262	79.6033	79.773	79.8496	79.9063	79.8857	80.4237	80.2123	80.3303	80.0676	79.8248	79.9806	79.9343	79.7572	79.8376	79.8008	80.0188	79.9845	80.764	81.0416	81.4312	81.5008	81.3274	81.2125	81.3642
Female	MINNESOTA	PINE	79.5907	79.1672	79.3855	79.3733	79.2868	79.2341	79.4041	79.6192	79.51	79.5466	79.5962	79.6899	80.0458	80.3141	80.0187	79.9474	79.9806	79.976	79.6283	79.8856	79.8472	79.7229	80.0862	79.8193	80.2578	80.6806
Female	MINNESOTA	PIPESTONE	80.3517	79.982	79.7565	79.8863	80.1714	80.0565	80.0913	80.3654	80.2993	80.6904	80.3452	80.6375	80.8852	80.9744	80.7681	80.9775	81.0972	81.4898	81.4925	81.7373	81.9893	82.0346	81.6961	81.8288	82.0118	82.2237
Female	MINNESOTA	POLK	79.7889	79.552	79.4749	79.5439	79.6477	79.6195	79.4639	79.5013	79.559	79.5505	79.8068	80.0183	80.1264	80.3601	80.1639	80.4605	80.5499	80.2555	80.3696	80.5771	80.8214	81.1835	81.1536	81.0761	81.1152	81.2361
Female	MINNESOTA	POPE	79.4626	79.454	79.8826	79.8906	80.2139	80.4587	80.7904	81.2672	80.9467	81.2913	81.0225	81.1671	81.1303	81.4458	81.1859	81.2488	81.5042	81.9741	81.994	81.9706	82.6602	82.7481	82.2592	82.6918	82.7777	83.0393
Female	MINNESOTA	RAMSEY	79.2886	79.1505	79.3541	79.2364	79.5346	79.5718	79.8691	80.1215	80.2286	80.1033	79.9362	79.8257	79.7438	79.6123	79.7873	79.9938	80.2925	80.3405	80.8144	80.8592	81.1045	81.3486	81.552	81.6095	81.7608	82.1927
Female	MINNESOTA	RED LAKE	79.7889	79.552	79.4749	79.5439	79.6477	79.6195	79.4639	79.5013	79.559	79.5505	79.8068	80.0183	80.1264	80.3601	80.1639	80.4605	80.5499	80.2555	80.3696	80.5771	80.8214	81.1835	81.1536	81.0761	81.1152	81.2361
Female	MINNESOTA	REDWOOD	79.9336	79.5558	80.1202	80.2078	80.4467	80.5409	80.6836	81.1378	80.813	81.1677	81.136	81.2355	81.2688	81.2606	81.0367	81.1872	81.084	81.22	80.9852	81.2802	81.4513	81.6096	81.3204	81.8402	81.9891	82.5295
Female	MINNESOTA	RENVILLE	80.3326	80.3845	80.3697	80.4002	80.4656	80.3636	80.3638	80.7061	80.3513	80.8742	80.5157	80.8101	80.7975	81.0529	80.7814	80.7168	80.7427	80.9055	80.7312	80.687	81.0152	80.8349	80.8414	81.2324	80.5524	80.9367
Female	MINNESOTA	RICE	79.5973	79.6456	79.5905	79.5044	79.7922	79.9469	80.0789	80.4295	80.4976	80.8068	81.0365	81.1698	81.2231	81.342	81.1893	81.259	81.0905	81.082	80.9194	81.2748	81.5136	81.7089	81.9501	82.1236	82.0638	81.8834
Female	MINNESOTA	ROCK	80.6683	80.4353	80.8014	80.8892	81.2962	81.1784	81.3384	81.7938	81.373	81.9117	81.3649	81.5412	81.5267	81.3672	81.1445	81.316	81.3887	81.9544	81.6865	81.939	82.1902	82.0573	81.8887	82.3881	82.0931	82.4896
Female	MINNESOTA	ROSEAU	78.7204	78.4444	78.686	78.8001	79.1926	79.316	79.5011	79.9337	80.042	80.317	80.1566	80.3251	80.2686	80.6688	80.3952	80.7581	80.938	80.9517	81.2227	81.3504	81.4747	81.5967	81.6409	81.5982	81.7593	82.2499
Female	MINNESOTA	SCOTT	78.4347	78.9196	79.3287	79.5759	80.0751	80.2291	80.7438	81.1239	80.8314	81.1948	81.0768	80.9149	80.9581	80.8124	80.9872	81.0774	80.9598	81.0722	81.0012	81.5418	82.1351	82.108	82.4189	82.8265	82.9626	83.2696
Female	MINNESOTA	SHERBURNE	78.7923	78.9155	79.0129	78.9616	79.2074	79.2047	78.927	78.9274	78.7615	78.7316	78.9143	79.1103	79.2523	79.51	79.6181	79.7977	80.0359	79.8324	80.2568	80.764	81.3097	81.4364	81.5364	81.508	81.8873	81.9009
Female	MINNESOTA	SIBLEY	79.7544	79.5815	79.6279	79.8317	79.8435	79.6381	79.4401	79.8173	79.5789	79.9549	79.8239	80.3226	80.3395	80.6493	80.3187	80.4867	80.7043	81.1346	81.043	81.0516	81.4935	81.915	81.8657	82.3125	82.5099	82.8513
Female	MINNESOTA	ST. LOUIS	78.8182	78.9895	79.0371	78.831	78.9775	79.0752	79.0661	79.3857	79.278	79.2512	79.4094	79.4074	79.6277	79.7157	79.8882	79.8681	79.9833	80.1669	80.2832	80.3166	80.2631	80.3576	80.2885	80.5168	80.5706	80.9701
Female	MINNESOTA	STEARNS	80.9298	81.25	81.5142	81.5929	82.0079	81.8517	82.0365	82.5104	82.0499	82.6452	82.4193	82.6741	82.7474	83.1497	82.9412	83.0113	83.1364	83.0887	83.2546	82.9232	83.0279	83.4817	83.5366	83.8456	83.7853	84.1339
Female	MINNESOTA	STEELE	80.5957	80.5345	80.5357	80.5293	80.8122	80.7508	80.8147	81.0814	80.8502	81.2495	80.9212	80.7606	80.7654	80.9652	81.026	81.0364	80.9224	81.1817	81.1815	81.4687	82.0302	82.5407	82.7997	83.0712	82.9945	83.1721
Female	MINNESOTA	STEVENS	79.4626	79.454	79.8826	79.8906	80.2139	80.4587	80.7904	81.2672	80.9467	81.2913	81.0225	81.1671	81.1303	81.4458	81.1859	81.2488	81.5042	81.9741	81.994	81.9706	82.6602	82.7481	82.2592	82.6918	82.7777	83.0393
Female	MINNESOTA	SWIFT	80.0837	79.6309	79.7889	80.0852	80.3299	80.4697	80.67	81.2605	81.033	81.6027	81.4278	81.6388	81.7619	81.9108	81.5646	81.7713	81.8055	82.0252	81.7367	81.8005	82.3197	82.3928	81.9802	82.4256	82.4371	82.342
Female	MINNESOTA	TODD	79.7658	79.8884	80.0544	80.2421	80.6446	80.3323	80.4144	80.5785	80.0768	80.2828	79.948	80.0641	80.1047	80.6951	80.6706	80.7617	80.8152	81.0728	81.0498	81.1888	81.5594	81.7501	81.8671	82.2228	82.5977	82.7796
Female	MINNESOTA	TRAVERSE	79.9839	80.0006	80.1407	80.1534	80.3643	80.367	80.6115	81.0453	80.7035	81.0259	80.7655	81.0207	80.9216	81.0641	80.9594	81.1857	81.3574	81.6659	81.8377	82.1897	82.2882	82.5274	82.1602	82.3981	82.2875	82.2666
Female	MINNESOTA	WABASHA	79.1778	79.4617	79.6643	79.6955	80.0553	80.1771	80.4411	80.6358	80.5457	80.7878	80.7519	80.8294	80.7727	80.9915	80.9408	80.9505	81.0224	81.3295	81.3335	81.3848	81.6457	81.4265	81.5242	82.1093	82.6774	82.8881
Female	MINNESOTA	WADENA	79.5109	78.9019	79.2755	78.9474	79.3337	79.5123	79.4241	79.9952	79.82	79.8789	79.7376	79.7904	80.0005	80.0654	80.1776	80.331	80.5911	80.8291	81.1353	81.2293	81.7692	81.8814	81.4089	81.6876	81.7522	81.7502
Female	MINNESOTA	WASECA	79.7827	79.4657	79.6753	79.9821	80.3446	80.1909	80.375	80.5803	80.285	80.3975	80.3442	80.6838	80.6932	80.9591	80.8314	80.7482	80.7003	80.884	80.8175	81.252	81.7245	81.7104	81.8016	82.1795	82.6726	82.8905
Female	MINNESOTA	WASHINGTON	79.1247	79.115	79.5671	79.5348	80.0678	80.2192	80.3975	80.856	80.8902	80.8654	81.049	81.2406	81.2963	81.3151	81.4236	81.3755	81.4829	81.6653	81.7464	82.0732	82.1772	82.4059	82.4429	82.5831	82.5732	82.9182
Female	MINNESOTA	WATONWAN	80.1188	80.3473	80.2743	80.1565	80.1027	80.486	80.5616	80.8164	80.7497	81.3629	81.345	81.3484	81.3798	81.5632	81.1194	81.172	81.2151	81.3996	81.7044	81.9052	82.3067	82.2182	82.2059	82.4744	82.3753	82.5326
Female	MINNESOTA	WILKIN	80.576	80.5692	80.8825	80.9807	81.2595	80.9922	81.0276	81.3033	81.1493	81.3253	81.1467	81.4598	81.4734	81.6296	81.2549	81.3666	81.3853	81.4487	81.4141	81.6317	81.8445	82.0823	82.1278	82.7552	82.5172	82.858
Female	MINNESOTA	WINONA	80.4861	80.0989	80.0767	80.0349	80.4462	80.2737	80.2984	80.7099	80.5055	80.7117	80.7108	80.6946	80.8376	80.8829	81.0318	81.2049	81.1911	81.5851	81.6157	81.7388	81.7848	81.7755	81.7451	81.942	81.8442	81.6199
Female	MINNESOTA	WRIGHT	79.7165	79.447	79.6419	79.5266	79.5762	79.4954	79.9206	80.2559	80.4371	80.4152	80.6389	80.6795	80.7618	80.7473	80.8222	81.105	80.973	81.1057	81.3707	81.7237	82.2669	82.2658	81.8736	82.0536	81.6988	81.7757
Female	MINNESOTA	YELLOW MEDICINE	79.9336	79.5558	80.1202	80.2078	80.4467	80.5409	80.6836	81.1378	80.813	81.1677	81.136	81.2355	81.2688	81.2606	81.0367	81.1872	81.084	81.22	80.9852	81.2802	81.4513	81.6096	81.3204	81.8402	81.9891	82.5295
Female	MISSISSIPPI	ADAMS	74.7857	74.7651	74.9088	75.0552	75.1871	75.4392	75.4785	75.5613	75.6559	75.7521	75.5173	75.1502	75.0924	75.3924	75.2103	75.37	75.6036	75.9685	76.0641	76.6421	77.2219	77.4053	77.0184	77.0828	76.6359	76.3554
Female	MISSISSIPPI	ALCORN	78.7764	78.6158	78.7728	78.2814	78.4896	78.5501	78.4717	78.4099	78.1236	77.8982	77.831	77.9859	77.6867	77.7893	77.6616	77.3424	77.3174	77.051	77.2423	77.3717	77.2561	77.4927	77.4353	77.2995	77.3957	77.5028
Female	MISSISSIPPI	AMITE	75.9637	76.0856	75.974	75.8529	75.8948	76.2014	76.3307	76.3214	76.087	76.2443	75.8389	75.9664	75.9416	76.0965	76.0186	76.0945	76.2388	76.0188	75.5858	75.4805	76.1268	76.1732	75.5729	75.5831	75.3392	75.725
Female	MISSISSIPPI	ATTALA	76.3364	76.4827	76.5976	76.7095	77.0057	77.2626	77.6322	77.5761	77.4042	77.4208	77.1339	77.2947	77.1441	76.9526	76.968	77.3572	77.598	77.7999	77.8221	77.9603	77.9056	78.013	77.8205	77.1719	76.4564	76.2273
Female	MISSISSIPPI	BENTON	77.7498	77.4884	77.348	76.8457	76.8372	76.9213	76.8491	76.7369	77.0023	76.4972	76.5791	76.792	77.0003	76.9444	76.5695	76.8612	77.0752	76.7659	76.9945	76.9661	77.5783	77.4925	77.7305	77.4756	77.3032	76.085
Female	MISSISSIPPI	BOLIVAR	73.7015	74.0575	74.1996	74.0731	73.8625	74.2347	74.2389	74.2374	74.2083	74.0482	74.3089	74.3051	74.2194	74.3649	74.3819	74.1812	74.3308	73.688	74.1691	74.3339	74.2029	73.8035	74.0606	74.5187	74.2541	74.3173
Female	MISSISSIPPI	CALHOUN	78.1312	77.5945	77.7027	77.551	77.6357	77.3946	77.5268	77.5267	77.2116	77.099	76.9697	77.2432	77.1903	77.2569	77.337	77.1655	77.2845	77.3273	77.2286	77.1714	77.0537	77.2304	77.5238	76.9051	76.8136	77.2456
Female	MISSISSIPPI	CARROLL	77.2023	77.0971	77.0858	77.0647	77.237	77.5259	77.5226	77.6056	77.5828	77.8127	77.5337	77.907	77.8136	77.8058	77.2857	76.966	77.3685	77.0294	76.9128	77.0546	77.0128	77.3939	77.2953	77.0795	77.2248	77.7647
Female	MISSISSIPPI	CHICKASAW	76.8821	76.6832	76.567	76.23	76.1503	76.3892	76.7727	76.8255	76.8619	77.0742	76.637	76.8792	76.6146	76.7307	76.5472	76.4366	76.7196	76.7408	77.4416	77.1627	77.821	78.0893	78.1306	78.1751	77.8808	78.3685
Female	MISSISSIPPI	CHOCTAW	77.4398	77.0746	77.7583	77.5474	77.8494	77.9028	78.213	78.1312	77.8085	77.4243	76.9995	76.9579	76.9148	77.1774	76.8018	76.8632	77.0831	76.9013	77.0795	77.1439	77.0014	76.9764	76.7192	76.7265	76.2142	76.7212
Female	MISSISSIPPI	CLAIBORNE	74.531	74.2108	74.0786	73.8346	73.6413	73.6459	73.7347	73.6624	73.5679	73.6823	73.7402	74.1081	74.2007	74.387	74.3153	74.1669	74.3413	74.462	74.2708	74.6787	74.6533	74.8094	75.4852	75.373	75.3758	76.0786
Female	MISSISSIPPI	CLARKE	77.6985	77.7149	77.5136	77.0746	77.0417	76.8818	76.9151	76.9381	76.9295	77.0419	76.8811	77.3997	77.5999	77.835	77.6182	77.5624	77.5565	77.6264	77.2576	77.3592	77.3606	77.4158	77.0385	77.0139	77.2349	76.794
Female	MISSISSIPPI	CLAY	76.1894	76.0747	75.9448	75.4864	75.4222	75.6542	75.7814	75.8244	76.088	75.8545	75.9521	76.0085	76.0451	76.271	76.2379	76.5538	76.9414	76.9199	77.2902	77.5011	77.7518	78.3307	78.2186	77.7987	77.8699	77.987
Female	MISSISSIPPI	COAHOMA	74.4032	74.1153	74.4847	74.5017	74.7544	74.8245	74.4639	74.2055	73.7401	73.1232	72.7188	72.8614	72.9751	73.236	72.9441	73.0595	73.3666	73.1516	73.636	73.5298	73.6366	74.2805	74.6162	74.0421	73.8776	74.5619
Female	MISSISSIPPI	COPIAH	76.089	75.5063	75.7708	75.6761	75.4266	75.4284	75.3898	75.646	75.5072	75.426	75.3067	75.7959	76.0531	76.3577	76.1506	76.0948	76.6429	76.6767	76.7604	76.5574	76.8666	76.8957	76.7545	76.2155	76.1934	76.4162
Female	MISSISSIPPI	COVINGTON	76.7679	76.3355	76.3675	76.134	76.5374	76.4877	76.7813	76.9101	76.8192	76.7957	76.8658	77.3488	77.2274	77.5499	77.5518	77.7266	77.8854	77.8194	77.5527	77.9535	77.7234	77.1306	77.6038	77.902	78.0132	77.7585
Female	MISSISSIPPI	DE SOTO	77.1542	77.0224	77.6771	77.7118	77.9507	78.3115	78.3432	78.626	78.5599	78.569	78.578	78.298	78.3231	78.0455	77.8156	77.723	77.5173	77.5463	77.4301	78.0587	78.229	78.6164	79.3216	79.3112	79.4585	79.5479
Female	MISSISSIPPI	FORREST	76.18	75.5953	75.7816	75.4433	75.2182	74.9491	75.2568	75.283	75.3619	75.1061	74.8816	75.183	75.2919	75.5916	75.7806	75.8451	75.7053	75.7052	75.5697	75.9631	75.971	76.1965	76.0453	75.8758	76.1928	76.7777
Female	MISSISSIPPI	FRANKLIN	74.7857	74.7651	74.9088	75.0552	75.1871	75.4392	75.4785	75.5613	75.6559	75.7521	75.5173	75.1502	75.0924	75.3924	75.2103	75.37	75.6036	75.9685	76.0641	76.6421	77.2219	77.4053	77.0184	77.0828	76.6359	76.3554
Female	MISSISSIPPI	GEORGE	76.5272	76.4824	76.3821	76.0657	75.7473	76.5251	76.7839	77.0748	77.0058	76.9187	76.694	76.5804	76.3584	76.1567	75.7604	75.7788	75.6499	75.3875	75.3337	75.9399	76.0924	76.1055	75.8916	76.2685	76.8409	76.9822
Female	MISSISSIPPI	GREENE	76.9771	76.8113	76.627	76.3837	76.5556	76.405	76.4668	76.3823	76.6588	76.317	76.1259	76.3497	76.3436	76.8899	76.5623	76.219	75.9684	75.5732	75.664	75.9327	76.2285	76.4009	76.8665	76.9015	76.6608	76.6055
Female	MISSISSIPPI	GRENADA	75.8305	75.5747	75.7826	75.7272	75.7561	75.9772	76.0713	75.8654	75.9836	75.7738	75.5799	75.8005	75.7346	75.5491	75.2624	75.0339	74.9098	74.6234	74.7327	75.053	75.3789	76.3487	76.7512	76.7628	77.0685	77.4861
Female	MISSISSIPPI	HANCOCK	77.7931	78.0882	78.0231	77.902	77.9046	77.8225	77.913	78.2631	78.1139	77.79	77.4316	77.6083	77.4898	77.5033	77.4122	77.4446	77.6063	77.5169	77.4773	77.866	78.1151	78.6493	79.5621	79.7176	79.8591	79.2368
Female	MISSISSIPPI	HARRISON	76.4609	76.2899	76.3247	76.3092	76.1559	76.3813	76.5516	76.7425	76.9109	76.5483	76.5641	76.536	76.4587	76.2276	76.4296	76.2322	76.2052	76.1473	76.3444	76.715	76.7352	77.0949	77.6394	77.686	77.6083	77.8933
Female	MISSISSIPPI	HINDS	77.4595	77.5834	77.3128	76.9999	77.0189	77.0743	77.1018	77.3953	76.9679	76.7421	76.4549	76.274	76.143	75.9919	76.3373	76.7116	77.1582	77.3025	77.6625	77.7124	77.4577	77.776	77.8235	78.1175	77.9908	78.4496
Female	MISSISSIPPI	HOLMES	74.7228	74.5137	74.5649	74.1189	73.8889	73.928	73.7158	73.2712	72.9682	72.611	72.6385	73.1007	73.3007	73.2486	73.2607	73.1456	73.4805	73.1834	72.923	72.9946	73.2686	73.3677	73.7193	73.4978	73.6135	74.5878
Female	MISSISSIPPI	HUMPHREYS	74.5419	74.3143	74.1136	73.7041	73.6807	73.6744	74	74.1795	74.3551	74.1702	74.0502	74.6304	74.1772	74.0952	73.5414	73.5758	74.2658	72.8981	74.0365	74.136	74.6548	74.6067	75.3666	74.9989	74.9973	75.8199
Female	MISSISSIPPI	ISSAQUENA	75.785	75.5474	75.5265	75.2575	75.3678	75.5564	75.3276	75.4599	75.403	75.4052	75.2463	75.2095	75.3033	75.5105	75.3742	75.2009	75.4893	75.4944	76.2499	75.9597	76.3184	76.0939	76.3352	75.7923	76.1087	76.755
Female	MISSISSIPPI	ITAWAMBA	78.3415	77.9104	78.0183	77.6636	77.8363	78.0653	78.0816	78.0821	78.4352	78.3851	78.0428	78.2145	78.0841	78.2699	77.8876	77.7998	77.9539	77.5503	77.1225	76.8716	76.5599	76.6991	77.3512	77.1451	77.1177	77.1923
Female	MISSISSIPPI	JACKSON	77.483	76.9802	77.1375	77.0289	77.3608	77.5729	77.4281	77.6854	77.8042	77.5442	77.3728	77.2239	77.2865	77.0822	77.0725	76.8091	76.594	76.6764	76.9508	77.2357	77.3348	76.8491	77.5132	77.8105	77.6652	77.2949
Female	MISSISSIPPI	JASPER	78.2095	77.1343	77.3489	77.3028	77.8087	77.4076	77.3478	77.2178	77.0261	77.1489	76.751	76.7927	76.716	76.5803	76.3826	76.0172	76.4285	76.8243	76.9585	77.6283	77.7	77.3602	77.4398	77.2505	77.0662	77.1156
Female	MISSISSIPPI	JEFFERSON	74.531	74.2108	74.0786	73.8346	73.6413	73.6459	73.7347	73.6624	73.5679	73.6823	73.7402	74.1081	74.2007	74.387	74.3153	74.1669	74.3413	74.462	74.2708	74.6787	74.6533	74.8094	75.4852	75.373	75.3758	76.0786
Female	MISSISSIPPI	JEFFERSON DAVIS	76.5908	76.3767	76.1471	76.003	76.1509	76.3918	76.3619	76.4501	76.2877	76.2403	75.8883	75.8624	76.0281	76.0793	75.8122	75.6536	75.8485	75.6061	75.5129	75.5789	76.0391	75.2157	75.5608	75.6893	75.362	74.9502
Female	MISSISSIPPI	JONES	76.5697	76.2629	76.5968	77.0289	76.9163	77.1334	77.2196	77.3505	77.0715	76.8065	76.9318	76.821	76.8018	77.039	77.2727	77.2164	77.0985	76.6535	76.6477	76.5535	76.2321	76.0397	76.5027	76.7724	76.8143	77.5532
Female	MISSISSIPPI	KEMPER	77.3471	76.9151	77.0486	76.774	76.8482	76.9097	76.9067	76.9435	76.629	76.4291	76.1962	76.5939	76.3179	76.3274	76.0865	76.255	76.501	76.4811	76.7436	76.911	77.3043	77.6692	77.2908	77.4741	77.3086	76.8097
Female	MISSISSIPPI	LAFAYETTE	77.8356	77.5804	77.8165	77.7354	77.6065	77.9427	78.2914	78.3758	78.2361	78.2245	78.1565	78.0581	78.2214	78.077	77.987	78.1499	78.2941	78.162	78.2106	78.6526	78.7172	79.1079	79.4206	79.3038	79.668	79.6274
Female	MISSISSIPPI	LAMAR	78.2713	78.2442	78.1726	78.2377	78.3719	78.4118	78.6137	78.7865	78.2936	78.165	78.2873	78.4291	78.3919	78.2394	78.4779	78.2846	78.4973	78.197	78.2759	78.5956	78.7404	78.8344	79.3452	79.5844	80.0259	80.4567
Female	MISSISSIPPI	LAUDERDALE	76.9134	77.0011	77.087	76.9859	76.9779	77.0342	76.9478	77.0164	77.0146	76.964	76.6591	76.7024	76.7785	76.7666	76.2892	75.9185	75.7387	75.5688	75.589	75.9573	76.1415	76.604	76.9056	77.166	77.4552	77.8285
Female	MISSISSIPPI	LAWRENCE	76.5908	76.3767	76.1471	76.003	76.1509	76.3918	76.3619	76.4501	76.2877	76.2403	75.8883	75.8624	76.0281	76.0793	75.8122	75.6536	75.8485	75.6061	75.5129	75.5789	76.0391	75.2157	75.5608	75.6893	75.362	74.9502
Female	MISSISSIPPI	LEAKE	76.4583	75.8535	75.9364	75.7645	75.5393	75.7757	76.3184	76.2907	76.3074	76.2213	76.0179	76.2148	76.0764	76.2576	76.0951	76.0593	76.3452	75.8508	76.0658	76.3149	76.0656	75.967	76.0762	76.2389	76.2757	76.3498
Female	MISSISSIPPI	LEE	76.8916	77.0706	76.5152	76.5532	76.3814	76.5758	76.8404	77.1285	76.9588	77.0032	77.0443	77.0557	77.1263	77.4029	77.4707	77.2661	77.2031	76.9865	76.8716	76.7427	76.5276	76.0222	75.6603	76.1335	76.3345	77.0658
Female	MISSISSIPPI	LEFLORE	75.1311	75.2457	74.9439	74.7173	74.7207	74.5608	74.2707	74.0814	74.3911	74.2557	74.2449	74.5474	74.6027	74.6994	74.1858	73.9249	74.0145	73.8408	74.0536	74.4081	75.1046	75.2195	75.225	75.0137	74.8421	75.1662
Female	MISSISSIPPI	LINCOLN	77.1314	77.1653	77.3401	77.073	77.2144	77.3552	77.1093	77.2995	77.2234	77.0366	77.0295	77.0305	77.0174	76.7598	76.4051	76.2688	76.3952	76.4436	76.6152	77.0588	77.47	77.5302	77.4335	77.555	77.9246	78.0372
Female	MISSISSIPPI	LOWNDES	77.1621	76.7142	76.5813	76.7345	76.7251	76.871	76.9389	77.2123	77.0298	76.5769	76.6085	76.9061	76.8366	76.9731	77.4344	77.8689	77.9027	77.9449	78.0367	78.0424	77.8158	78.3128	77.9916	77.9416	78.3855	78.7439
Female	MISSISSIPPI	MADISON	76.3027	76.2873	76.6323	76.6589	76.9055	77.083	77.379	77.5121	77.4156	77.642	77.4023	77.3274	77.1127	76.9609	76.5378	75.4049	74.4642	73.8413	73.3137	74.0328	73.6629	74.2435	75.1686	75.5362	75.8629	76.8395
Female	MISSISSIPPI	MARION	76.5169	76.3173	76.5284	76.2253	76.2273	76.34	76.208	76.4362	76.2602	75.9138	75.7032	75.8683	75.7914	75.558	75.5751	75.3107	75.525	75.3401	74.8854	75.3668	75.3169	75.5139	75.4769	75.7727	75.7601	75.4359
Female	MISSISSIPPI	MARSHALL	75.3737	75.2476	75.6405	75.5944	75.4229	75.5353	75.6896	75.7163	75.5542	75.3693	75.2413	75.6472	75.6355	75.6324	75.3189	75.2696	75.2843	74.8984	74.9185	74.8607	75.466	75.6707	75.9153	76.2082	76.0669	76.38
Female	MISSISSIPPI	MONROE	77.0013	76.6807	76.712	76.9496	77.2351	77.2518	76.9709	76.9744	76.9951	76.9743	76.9398	77.0763	77.4203	77.7635	77.5499	77.3878	77.5925	77.7641	77.9412	77.8885	78.4463	78.811	78.6358	78.6598	78.6976	78.899
Female	MISSISSIPPI	MONTGOMERY	77.2023	77.0971	77.0858	77.0647	77.237	77.5259	77.5226	77.6056	77.5828	77.8127	77.5337	77.907	77.8136	77.8058	77.2857	76.966	77.3685	77.0294	76.9128	77.0546	77.0128	77.3939	77.2953	77.0795	77.2248	77.7647
Female	MISSISSIPPI	NESHOBA	76.2846	75.5277	75.6649	75.2964	75.3557	75.7428	75.8521	75.9986	76.3304	76.1593	76.0669	76.2614	76.0249	76.2551	76.1385	76.1068	76.2247	75.7933	75.9072	76.1261	75.6054	75.6343	75.827	75.6961	75.7569	75.7453
Female	MISSISSIPPI	NEWTON	77.6041	77.6181	77.0387	76.8641	76.8473	76.8394	76.9239	76.9498	77.1097	76.7749	76.5961	76.253	76.4056	76.2478	76.6326	76.7797	77.1339	77.4056	77.0217	77.2409	77.2619	77.2162	77.9329	77.5121	77.3753	77.6586
Female	MISSISSIPPI	NOXUBEE	77.3471	76.9151	77.0486	76.774	76.8482	76.9097	76.9067	76.9435	76.629	76.4291	76.1962	76.5939	76.3179	76.3274	76.0865	76.255	76.501	76.4811	76.7436	76.911	77.3043	77.6692	77.2908	77.4741	77.3086	76.8097
Female	MISSISSIPPI	OKTIBBEHA	77.7741	77.313	77.2441	77.0242	77.2323	77.2439	77.1715	77.2728	77.2004	77.0029	76.9036	76.7603	77.1546	77.5737	77.6571	77.6217	78.023	78.0087	77.9289	78.2686	78.3089	78.8098	78.713	78.7264	78.8809	78.9518
Female	MISSISSIPPI	PANOLA	75.3617	75.5157	75.4128	74.9141	75.1076	75.59	75.6403	75.5398	75.4997	75.4308	75.2992	75.2957	75.2794	75.0831	75.0121	75.0626	75.123	74.9772	75.2435	75.4941	75.7002	75.2365	75.6117	75.405	75.3566	75.5225
Female	MISSISSIPPI	PEARL RIVER	77.2654	77.2947	76.6771	76.6456	76.5052	76.5719	76.5748	76.5867	76.5042	76.3069	76.4721	76.786	77.179	77.4453	77.5686	77.5944	77.3847	77.0145	77.0113	77.3817	77.2709	77.0933	76.7913	76.6379	76.9244	77.2734
Female	MISSISSIPPI	PERRY	76.9771	76.8113	76.627	76.3837	76.5556	76.405	76.4668	76.3823	76.6588	76.317	76.1259	76.3497	76.3436	76.8899	76.5623	76.219	75.9684	75.5732	75.664	75.9327	76.2285	76.4009	76.8665	76.9015	76.6608	76.6055
Female	MISSISSIPPI	PIKE	75.3451	75.5918	75.6125	75.696	75.6277	75.6673	75.617	75.7429	75.6508	75.5445	75.5705	75.5897	75.3065	75.362	75.3742	75.3891	75.564	75.0949	75.1329	75.264	75.1708	75.5271	74.9548	75.0982	74.8435	75.0129
Female	MISSISSIPPI	PONTOTOC	77.7914	77.7662	78.0263	77.8648	78.1855	78.2507	78.3959	78.397	78.3393	78.3914	78.1138	78.3658	78.5773	78.9503	78.6137	78.7381	79.2264	79.2812	79.1435	79.148	79.4826	79.5727	79.3961	79.3451	79.394	79.4318
Female	MISSISSIPPI	PRENTISS	78.1746	78.0528	77.8806	78.0481	78.0358	78.1456	78.4804	78.526	78.8355	78.7159	78.5777	78.8995	78.6428	78.9959	78.6511	78.8684	79.316	79.3598	79.2705	78.8622	78.5675	78.4118	78.6674	78.3833	78.2634	77.781
Female	MISSISSIPPI	QUITMAN	74.6589	74.9733	74.1829	73.7826	74.0519	74.3352	74.1811	74.0272	74.2066	74.0022	73.7553	74.0945	73.7855	73.5849	73.5068	73.2441	73.9868	72.9117	73.6487	73.5727	74.383	74.1496	74.257	74.2244	73.5092	73.3641
Female	MISSISSIPPI	RANKIN	77.0701	77.4417	77.5856	77.3702	77.5744	77.5995	77.6585	77.5003	77.657	77.741	77.8622	77.8869	78.2726	78.4979	78.7893	78.8633	78.8675	78.9833	79.1669	79.6722	80.1281	80.4454	80.4798	80.4118	80.1419	79.9523
Female	MISSISSIPPI	SCOTT	76.4918	75.7383	76.3999	76.0164	75.8511	76.1224	76.049	75.7953	75.6051	75.3586	75.0588	75.131	75.3624	75.7532	75.53	75.8731	76.1928	75.9026	76.1092	76.6213	77.3541	77.4733	77.2746	76.9732	76.7399	76.6876
Female	MISSISSIPPI	SHARKEY	74.5419	74.3143	74.1136	73.7041	73.6807	73.6744	74	74.1795	74.3551	74.1702	74.0502	74.6304	74.1772	74.0952	73.5414	73.5758	74.2658	72.8981	74.0365	74.136	74.6548	74.6067	75.3666	74.9989	74.9973	75.8199
Female	MISSISSIPPI	SIMPSON	75.9407	76.2764	76.3412	76.1961	75.9513	76.1223	76.5787	76.6608	76.7835	76.8265	76.932	76.8665	76.7494	76.4278	76.0677	75.745	75.7292	75.556	75.5123	76.134	75.9798	76.4453	76.7862	76.8143	76.8057	77.5711
Female	MISSISSIPPI	SMITH	77.8888	77.604	77.8095	77.5893	77.6206	77.762	78.1143	78.0759	78.2078	78.1195	77.9494	77.782	77.7011	77.5609	77.2055	77.1034	76.975	77.0495	77.3257	77.6312	77.3428	76.8451	77.295	77.9193	78.3855	78.4547
Female	MISSISSIPPI	STONE	76.5272	76.4824	76.3821	76.0657	75.7473	76.5251	76.7839	77.0748	77.0058	76.9187	76.694	76.5804	76.3584	76.1567	75.7604	75.7788	75.6499	75.3875	75.3337	75.9399	76.0924	76.1055	75.8916	76.2685	76.8409	76.9822
Female	MISSISSIPPI	SUNFLOWER	74.7844	74.9091	74.5059	74.3734	73.9272	73.9173	73.7561	73.8786	73.8688	74.0018	74.0536	74.1851	74.2861	74.272	73.9663	73.6694	73.632	72.9642	72.9829	73.3274	73.4905	73.3887	73.3125	73.7995	74.034	73.8507
Female	MISSISSIPPI	TALLAHATCHIE	76.072	75.7169	75.9239	75.8305	75.6666	75.6736	75.8208	75.9601	75.7782	75.6893	75.4948	76.0296	76.2039	76.405	76.2179	76.4849	77.0269	76.6645	76.5293	76.1873	76.0771	76.0135	75.9725	76.1162	75.8389	75.5528
Female	MISSISSIPPI	TATE	76.3239	76.37	76.2571	76.1832	76.4394	76.5164	76.5786	76.5475	76.3559	76.0964	76.4056	76.3903	76.5504	76.8353	76.8318	76.5266	76.5432	76.3697	76.209	76.2522	76.2683	76.8085	77.2142	77.3393	77.5104	77.558
Female	MISSISSIPPI	TIPPAH	77.7498	77.4884	77.348	76.8457	76.8372	76.9213	76.8491	76.7369	77.0023	76.4972	76.5791	76.792	77.0003	76.9444	76.5695	76.8612	77.0752	76.7659	76.9945	76.9661	77.5783	77.4925	77.7305	77.4756	77.3032	76.085
Female	MISSISSIPPI	TISHOMINGO	78.2146	78.2022	78.0881	78.0177	78.1493	78.0629	78.1009	78.283	78.1648	77.9446	77.807	77.8553	77.9575	77.7262	77.6441	77.5539	77.4744	77.2483	77.0783	77.3963	77.3777	77.9442	78.0185	78.0288	78.1518	77.98
Female	MISSISSIPPI	TUNICA	74.6589	74.9733	74.1829	73.7826	74.0519	74.3352	74.1811	74.0272	74.2066	74.0022	73.7553	74.0945	73.7855	73.5849	73.5068	73.2441	73.9868	72.9117	73.6487	73.5727	74.383	74.1496	74.257	74.2244	73.5092	73.3641
Female	MISSISSIPPI	UNION	77.8062	77.9685	78.0035	77.9161	77.9388	78.098	78.4078	78.3495	78.1797	77.8323	77.7585	77.7858	77.9374	78.1703	77.8681	78.0964	78.0562	78.0519	77.6751	77.8102	77.9822	78.2289	78.8556	78.7806	78.67	78.4264
Female	MISSISSIPPI	WALTHALL	76.9489	76.6672	76.7998	76.704	76.5193	76.4793	76.7575	76.9706	76.5792	76.3802	76.2262	76.4669	76.2995	76.3527	76.0817	76.2128	76.7329	76.4174	76.4185	76.7496	77.8274	77.1649	77.0616	77.4884	77.3342	76.7366
Female	MISSISSIPPI	WARREN	75.8785	75.77	75.8954	75.5568	75.4063	75.766	75.5633	75.6841	75.6907	75.3927	75.3782	75.4849	75.8787	76.1568	76.3059	76.2527	76.0837	76.0377	75.7974	76.0347	75.9483	76.1244	76.3194	76.8332	76.5031	76.6835
Female	MISSISSIPPI	WASHINGTON	74.0447	73.9383	74.0347	74.3788	74.3804	74.7333	74.4908	74.5357	74.411	74.2777	74.3872	74.3235	74.3679	74.3827	74.3384	74.2014	74.2333	73.8288	74.3046	74.6239	74.6307	74.03	74.5536	74.4425	74.276	74.0934
Female	MISSISSIPPI	WAYNE	75.9472	75.6552	75.9612	75.5522	75.5978	75.8828	75.8853	76.0898	75.9658	75.8603	75.6487	75.6534	75.6899	75.7312	75.8319	75.8749	76.1457	76.1307	76.4657	76.9052	77.4104	76.8574	77.0962	76.8847	76.9489	76.9808
Female	MISSISSIPPI	WEBSTER	77.4398	77.0746	77.7583	77.5474	77.8494	77.9028	78.213	78.1312	77.8085	77.4243	76.9995	76.9579	76.9148	77.1774	76.8018	76.8632	77.0831	76.9013	77.0795	77.1439	77.0014	76.9764	76.7192	76.7265	76.2142	76.7212
Female	MISSISSIPPI	WILKINSON	75.9637	76.0856	75.974	75.8529	75.8948	76.2014	76.3307	76.3214	76.087	76.2443	75.8389	75.9664	75.9416	76.0965	76.0186	76.0945	76.2388	76.0188	75.5858	75.4805	76.1268	76.1732	75.5729	75.5831	75.3392	75.725
Female	MISSISSIPPI	WINSTON	77.3803	77.3522	77.383	77.195	77.5114	77.6374	77.7466	77.6126	77.3911	77.0909	77.0101	77.1204	77.2625	77.2378	77.1458	77.2124	77.3029	77.524	78.1054	78.3262	78.3842	78.3449	78.5214	77.8859	77.1903	77.672
Female	MISSISSIPPI	YALOBUSHA	76.072	75.7169	75.9239	75.8305	75.6666	75.6736	75.8208	75.9601	75.7782	75.6893	75.4948	76.0296	76.2039	76.405	76.2179	76.4849	77.0269	76.6645	76.5293	76.1873	76.0771	76.0135	75.9725	76.1162	75.8389	75.5528
Female	MISSISSIPPI	YAZOO	75.785	75.5474	75.5265	75.2575	75.3678	75.5564	75.3276	75.4599	75.403	75.4052	75.2463	75.2095	75.3033	75.5105	75.3742	75.2009	75.4893	75.4944	76.2499	75.9597	76.3184	76.0939	76.3352	75.7923	76.1087	76.755
Female	MISSOURI	ADAIR	79.4486	79.3593	79.1076	79.0893	79.1218	79.1649	79.1373	79.3707	79.2919	79.4416	79.5976	79.5356	79.771	79.8821	79.7748	79.8387	79.5368	79.3707	79.3032	79.5521	79.523	79.5293	79.8773	80.0725	80.3078	80.5233
Female	MISSOURI	ANDREW	79.2501	79.6297	79.6487	79.4296	79.2739	79.4267	79.5164	79.6398	79.3851	79.6508	79.6541	79.7055	79.7769	80.2068	79.8065	79.471	79.263	79.2128	78.9643	79.0564	79.1987	79.2296	79.3148	79.7382	80.0702	80.3327
Female	MISSOURI	ATCHISON	79.116	78.9805	79.2985	79.3181	79.5105	79.4219	79.7419	80.3382	80.0113	80.3759	80.2592	80.2797	80.3728	80.2006	80.3029	80.3871	80.4016	80.4441	80.4196	80.7053	80.87	80.7108	80.5266	80.6034	80.4683	80.2108
Female	MISSOURI	AUDRAIN	78.901	79.2108	79.1281	78.9314	78.8871	78.7283	78.8568	78.8418	78.7155	78.5901	78.8327	79.0488	79.2262	79.2004	79.0074	79.3901	79.5234	79.1465	78.577	78.8093	78.7931	79.1403	78.9017	78.7174	79.0155	79.2161
Female	MISSOURI	BARRY	79.6175	79.3382	79.1914	79.1735	79.075	78.9513	79.048	78.9739	78.8337	78.6442	78.8028	78.6465	78.7566	79.2504	79.0046	79.1153	79.0315	79.1158	78.9983	78.9346	78.6937	78.9565	78.782	78.4147	78.596	78.4693
Female	MISSOURI	BARTON	79.3186	79.1306	79.1803	79.0927	79.0399	79.1857	79.052	79.2789	79.0832	78.9098	79.0037	78.9485	78.897	78.9674	78.8866	78.895	78.9561	79.1313	79.309	79.6366	79.3976	79.5999	79.5396	79.5564	79.4933	79.2063
Female	MISSOURI	BATES	78.9111	78.5898	78.7071	78.5002	78.6901	78.926	78.8414	79.0804	79.0872	79.0517	78.8631	78.9992	79.0144	79.1439	78.9835	79.0922	79.0728	78.8287	79.0078	79.4179	79.7213	80.193	79.9752	80.3966	80.2913	80.2584
Female	MISSOURI	BENTON	77.8038	78.1366	78.2741	77.9218	78.0811	78.0682	78.1489	78.0769	77.7873	77.3437	77.4456	77.5554	78.055	77.7768	78.0418	78.1581	78.2479	78.3281	78.2691	78.7407	78.9443	78.7181	78.74	78.603	78.6581	78.9702
Female	MISSOURI	BOLLINGER	77.9888	77.9079	78.0187	77.7806	78.1068	78.1544	78.2401	78.2961	78.2566	78.143	78.0812	78.1177	78.1653	78.2185	78.3152	78.2961	78.4137	78.1503	78.3214	78.2879	78.0457	78.1575	78.5002	78.0617	78.2629	78.3945
Female	MISSOURI	BOONE	78.5377	78.6883	78.6333	78.6226	78.8484	79.0412	79.4161	79.6906	79.6559	79.9489	80.0773	79.9677	80.0258	80.1744	79.9748	79.6812	79.8118	80.0699	79.9038	80.2292	80.2017	80.3087	80.4197	80.8654	81.0943	81.3085
Female	MISSOURI	BUCHANAN	77.9147	78.1493	77.884	78.0545	77.9109	77.8181	77.899	78.3288	78.1552	78.2698	78.1781	78.2065	78.0701	78.3725	78.4595	78.3775	78.2822	78.2846	78.4106	78.477	78.1861	78.0603	78.4112	78.5809	78.3366	78.6794
Female	MISSOURI	BUTLER	76.6055	76.438	76.6248	76.8312	76.9	77.0387	77.0056	77.0873	76.9164	76.4895	76.3229	76.2567	76.4107	76.6196	76.6123	76.658	76.6496	76.5867	76.5777	76.6378	76.7081	76.3417	76.517	76.6868	75.9626	76.0188
Female	MISSOURI	CALDWELL	78.2218	78.4696	78.5537	78.9926	78.9446	78.9672	79.2324	79.3825	79.0118	78.9611	78.9181	79.0707	79.3352	79.6906	79.3228	79.6231	79.5798	79.5865	79.6935	79.6889	79.3251	79.354	79.7106	79.8447	79.6487	79.5865
Female	MISSOURI	CALLAWAY	78.9363	78.7453	79.0324	78.9315	79.3383	78.9936	79.1314	79.4228	79.2685	79.5307	79.3087	79.4808	79.0808	78.9127	78.9079	78.559	78.6541	78.487	78.7747	78.7906	79.3347	79.6981	79.6674	79.5004	79.5744	79.439
Female	MISSOURI	CAMDEN	79.3344	79.46	79.6176	79.6053	79.6404	79.6329	79.7726	79.9099	79.7199	79.4632	79.6331	79.7863	80.0161	80.2545	80.2719	80.5753	80.4567	80.9069	80.5324	80.4256	80.7596	80.7922	80.68	81.0922	81.0148	81.1124
Female	MISSOURI	CAPE GIRARDEAU	79.2099	79.3879	79.6525	79.7884	79.8243	79.9348	79.9267	80.1069	79.8858	79.8495	79.7969	79.9618	79.895	79.8595	79.8424	79.8172	79.8432	79.704	79.7466	79.8104	79.5314	79.585	79.9604	80.1864	80.1243	80.1249
Female	MISSOURI	CARROLL	78.2218	78.4696	78.5537	78.9926	78.9446	78.9672	79.2324	79.3825	79.0118	78.9611	78.9181	79.0707	79.3352	79.6906	79.3228	79.6231	79.5798	79.5865	79.6935	79.6889	79.3251	79.354	79.7106	79.8447	79.6487	79.5865
Female	MISSOURI	CARTER	77.9452	77.4834	77.2889	76.9814	77.2427	77.2574	77.0031	77.1403	77.2936	77.1027	76.9391	76.8872	76.7918	76.6785	76.3015	76.1866	76.2978	76.0923	75.9977	76.4541	76.7641	76.5596	76.9538	77.6985	77.3914	77.8586
Female	MISSOURI	CASS	78.492	78.5387	78.6632	78.7648	78.6615	78.8253	78.8937	79.126	78.7503	78.8232	78.7203	78.8867	78.9166	79.2121	79.3265	79.2074	79.2613	79.252	79.3464	79.76	79.6666	79.6473	79.5762	79.4135	79.6359	79.3409
Female	MISSOURI	CEDAR	79.3186	79.1306	79.1803	79.0927	79.0399	79.1857	79.052	79.2789	79.0832	78.9098	79.0037	78.9485	78.897	78.9674	78.8866	78.895	78.9561	79.1313	79.309	79.6366	79.3976	79.5999	79.5396	79.5564	79.4933	79.2063
Female	MISSOURI	CHARITON	78.822	78.8917	78.8472	78.5653	78.8427	79.0125	78.8352	79.0027	78.9148	78.974	79.0069	79.1705	79.4512	79.325	79.1567	79.3665	79.6361	79.4527	79.487	79.8024	79.5665	79.8476	80.2639	79.8785	80.2919	80.5247
Female	MISSOURI	CHRISTIAN	79.1137	78.9907	79.1589	79.4917	79.7042	79.9588	80.0725	80.4258	79.9522	79.8633	80.2343	79.7962	79.9687	79.8856	79.7825	79.6542	79.2991	79.4924	79.4534	79.8268	79.9014	80.1519	80.4496	80.7391	80.9248	80.7913
Female	MISSOURI	CLARK	79.516	79.7826	79.5247	79.6333	79.5926	79.4427	79.4921	79.6027	79.1594	78.8211	78.6288	78.5617	78.6212	78.5989	78.45	78.534	78.6444	78.6518	78.6804	79.2593	79.3503	79.575	79.8599	79.395	79.4767	79.4196
Female	MISSOURI	CLAY	77.6785	78.3634	78.8209	78.6039	78.9674	79.1762	79.2103	79.383	79.135	79.2879	79.2896	79.1223	79.1973	79.0775	79.3714	79.2128	79.3234	79.395	79.8336	79.989	80.1454	80.2021	80.1229	80.3065	80.2274	80.206
Female	MISSOURI	CLINTON	78.4835	78.8478	78.7891	78.861	78.7878	78.5966	78.5287	78.7702	78.5458	78.5096	78.2799	78.166	78.1959	78.2187	78.4425	78.4913	78.7033	78.5287	78.5641	78.8598	78.5959	78.4297	78.6968	78.5732	78.6243	78.7721
Female	MISSOURI	COLE	79.1781	78.8414	79.0944	79.088	79.2369	79.3399	79.4227	79.6358	79.3984	79.1196	79.2145	79.0375	79.0926	78.9937	78.9803	79.0262	79.109	79.1837	79.2882	79.5719	80.1132	80.0934	79.8902	80.3354	80.49	80.5593
Female	MISSOURI	COOPER	79.0579	79.192	79.207	79.4488	79.903	79.7158	79.8312	80.0152	79.618	79.4886	79.3161	79.1736	79.0855	78.8273	78.9652	78.8486	78.6878	78.8807	79.2184	79.4221	79.5043	79.4698	79.4944	79.5209	79.2097	79.2872
Female	MISSOURI	CRAWFORD	78.2579	78.0842	78.632	78.3026	78.8118	78.9778	79.0185	79.1862	78.9267	78.875	78.4677	78.0954	78.0638	77.8858	77.987	77.9199	77.9372	78.2346	78.2545	78.651	78.728	78.7271	78.4023	78.5942	78.171	78.3748
Female	MISSOURI	DADE	79.1874	78.8481	79.2529	79.2483	79.6118	79.5595	79.5979	79.8991	79.7488	79.779	79.5424	79.4951	79.5047	79.475	79.125	78.908	78.8364	78.4473	78.3556	78.5288	78.4668	78.5581	78.5786	78.59	78.3632	78.191
Female	MISSOURI	DALLAS	79.9465	79.3163	79.0036	78.6741	78.5885	78.9819	78.8804	78.8328	78.7168	78.7174	78.3308	78.2654	78.4065	78.513	78.5622	78.5858	78.6861	79.0201	78.7414	78.6534	78.6151	78.6111	78.5234	78.4648	77.9568	78.3448
Female	MISSOURI	DAVIESS	79.2918	79.5265	79.5045	79.3553	79.3021	79.5565	79.5005	79.7954	79.2393	79.2291	79.1127	79.1054	79.2856	79.4358	79.5414	79.7752	79.7056	80.0365	80.1048	80.063	79.6401	79.8096	79.9089	80.1769	79.9526	79.7447
Female	MISSOURI	DE KALB	79.2501	79.6297	79.6487	79.4296	79.2739	79.4267	79.5164	79.6398	79.3851	79.6508	79.6541	79.7055	79.7769	80.2068	79.8065	79.471	79.263	79.2128	78.9643	79.0564	79.1987	79.2296	79.3148	79.7382	80.0702	80.3327
Female	MISSOURI	DENT	78.9759	78.3922	78.2809	78.0047	77.923	77.8266	77.5737	77.4458	77.5298	77.3394	77.2041	76.7113	77.1829	77.6402	77.3549	77.3897	77.2782	77.3464	77.2445	77.9292	78.0506	78.3903	78.2352	78.6941	78.8617	78.7575
Female	MISSOURI	DOUGLAS	79.7868	79.3637	79.3751	79.1917	79.3497	79.2525	79.214	79.4757	79.2214	79.1391	79.0196	79.051	79.052	79.2279	78.9319	78.8868	78.8649	78.9946	79.1208	78.9894	79.5369	79.2202	79.1508	79.4541	79.4872	79.4828
Female	MISSOURI	DUNKLIN	76.0135	76.0178	76.3236	76.2729	76.0384	76.1014	76.13	76.3191	76.2996	75.9827	75.8624	76.1529	76.2065	76.3936	75.8115	75.957	75.8278	75.4907	75.3978	75.4864	75.0553	75.1933	75.4924	75.5069	75.2195	75.4221
Female	MISSOURI	FRANKLIN	77.9443	78.095	78.0831	77.8818	78.1872	78.2481	78.2789	78.4533	78.5219	78.4325	78.4957	78.3284	78.3784	78.2223	78.3962	78.4664	78.2075	78.4756	78.2749	78.5455	78.7798	78.7999	79.1412	79.2895	79.6159	79.8249
Female	MISSOURI	GASCONADE	79.0395	78.8322	79.0883	78.9515	78.9514	78.8127	78.8841	78.7898	78.7083	78.8738	78.7699	78.8876	78.9149	79.1189	78.967	79.0667	79.2364	79.0573	79.0103	79.1491	79.1212	78.9337	79.1135	79.3161	79.476	80.0193
Female	MISSOURI	GENTRY	79.2918	79.5265	79.5045	79.3553	79.3021	79.5565	79.5005	79.7954	79.2393	79.2291	79.1127	79.1054	79.2856	79.4358	79.5414	79.7752	79.7056	80.0365	80.1048	80.063	79.6401	79.8096	79.9089	80.1769	79.9526	79.7447
Female	MISSOURI	GREENE	79.1818	79.2911	79.4799	79.5338	79.6701	79.6939	79.8277	80.0802	79.7565	79.4329	79.4091	79.3586	79.4831	79.5417	79.4256	79.2704	79.1084	79.0809	79.0157	79.4036	79.6558	79.7511	79.8842	80.0227	79.7453	79.4586
Female	MISSOURI	GRUNDY	78.7421	78.516	78.2696	78.5225	78.6183	78.4596	78.5649	78.6831	78.4336	78.344	78.4211	78.3311	78.621	78.9275	78.9778	79.1756	79.4038	79.3095	79.2991	79.3971	79.6728	79.4612	79.2758	79.6324	79.7069	79.6589
Female	MISSOURI	HARRISON	79.2918	79.5265	79.5045	79.3553	79.3021	79.5565	79.5005	79.7954	79.2393	79.2291	79.1127	79.1054	79.2856	79.4358	79.5414	79.7752	79.7056	80.0365	80.1048	80.063	79.6401	79.8096	79.9089	80.1769	79.9526	79.7447
Female	MISSOURI	HENRY	78.5542	78.4752	78.4417	78.2742	78.5396	78.4528	78.5272	78.7186	78.6296	78.4751	78.3191	78.0668	78.0524	78.4704	78.3345	78.402	78.1855	78.2175	78.2758	78.3652	78.1896	78.5208	78.546	78.4983	78.3302	78.8017
Female	MISSOURI	HICKORY	79.3876	78.9264	78.9795	79.1555	79.1303	79.0055	79.1697	79.3636	79.2254	79.4533	79.0617	79.072	79.2787	79.3505	79.1821	79.3028	79.4483	79.5176	79.5802	79.43	79.5116	79.0949	79.4376	79.7293	80.0319	80.0418
Female	MISSOURI	HOLT	79.116	78.9805	79.2985	79.3181	79.5105	79.4219	79.7419	80.3382	80.0113	80.3759	80.2592	80.2797	80.3728	80.2006	80.3029	80.3871	80.4016	80.4441	80.4196	80.7053	80.87	80.7108	80.5266	80.6034	80.4683	80.2108
Female	MISSOURI	HOWARD	78.822	78.8917	78.8472	78.5653	78.8427	79.0125	78.8352	79.0027	78.9148	78.974	79.0069	79.1705	79.4512	79.325	79.1567	79.3665	79.6361	79.4527	79.487	79.8024	79.5665	79.8476	80.2639	79.8785	80.2919	80.5247
Female	MISSOURI	HOWELL	78.4136	77.6356	77.6647	77.6131	77.5899	77.6598	77.789	77.9616	78.3937	78.1677	78.3469	78.5318	78.3863	78.7746	78.2155	78.283	78.3334	78.2299	78.1002	78.3782	78.2617	78.3816	78.1057	78.021	77.6492	77.9518
Female	MISSOURI	IRON	77.9452	77.4834	77.2889	76.9814	77.2427	77.2574	77.0031	77.1403	77.2936	77.1027	76.9391	76.8872	76.7918	76.6785	76.3015	76.1866	76.2978	76.0923	75.9977	76.4541	76.7641	76.5596	76.9538	77.6985	77.3914	77.8586
Female	MISSOURI	JACKSON	77.1899	77.4162	77.2909	77.4765	77.541	77.7202	77.7728	77.9847	77.864	77.8678	77.6975	77.8274	77.8441	77.88	77.973	78.1111	78.1557	78.2336	78.3937	78.5792	78.5605	78.5728	78.6443	78.8772	78.8394	78.8974
Female	MISSOURI	JASPER	76.3281	76.8316	76.9801	77.3014	77.6459	77.7572	77.8396	78.031	77.9535	77.6559	77.4013	77.4141	77.5838	77.6005	77.7263	77.8336	77.6334	77.5775	77.6182	77.9532	78.1852	78.3597	78.3368	78.3535	78.2007	78.1149
Female	MISSOURI	JEFFERSON	77.4695	77.4167	77.5636	77.7326	77.8268	78.0706	77.9895	77.8771	77.7541	77.3478	76.9872	76.922	77.0785	77.5119	77.6736	77.7482	77.7541	77.8025	77.8231	78.0289	77.7279	77.8674	78.0127	78.2265	78.1797	78.31
Female	MISSOURI	JOHNSON	79.1475	79.2629	79.4574	79.5127	79.5995	79.6988	79.9802	80.3397	79.8366	79.7548	79.5423	79.1727	79.1964	79.2396	79.096	79.0139	78.6434	78.8349	78.8352	79.185	79.3221	79.3101	79.6063	79.8466	79.9339	79.9136
Female	MISSOURI	KNOX	78.8204	78.6324	78.8884	78.7223	79.0468	79.1848	79.1443	79.4917	79.6032	79.566	79.5066	79.4174	79.3823	79.394	79.1853	79.0898	78.9169	78.8993	79.0245	79.2206	78.869	79.1917	79.337	79.4656	79.744	80.0898
Female	MISSOURI	LACLEDE	79.4374	78.9986	79.0931	79.0665	79.1025	78.8105	78.7903	78.9844	78.697	78.3828	78.2405	78.2833	78.2329	78.2144	77.7493	77.8261	77.68	77.7148	77.9142	78.202	78.0097	78.3818	78.5726	78.5147	78.6331	79.0004
Female	MISSOURI	LAFAYETTE	78.8399	78.9427	78.8921	78.5684	78.6483	78.7231	78.5425	78.4127	78.2776	78.3508	78.1399	78.0443	78.218	78.6532	78.5674	78.603	78.7472	78.3186	78.4014	79.1242	78.7147	78.8297	79.0856	78.8837	79.1335	79.1119
Female	MISSOURI	LAWRENCE	78.5111	78.3429	78.503	78.5361	78.7708	78.912	78.9809	79.4044	79.2064	79.0847	79.0524	78.9279	78.9023	78.8085	78.8617	78.7364	78.4781	78.5063	78.6091	78.9145	79.0542	79.1907	78.9875	79.2554	79.3652	79.6177
Female	MISSOURI	LEWIS	79.516	79.7826	79.5247	79.6333	79.5926	79.4427	79.4921	79.6027	79.1594	78.8211	78.6288	78.5617	78.6212	78.5989	78.45	78.534	78.6444	78.6518	78.6804	79.2593	79.3503	79.575	79.8599	79.395	79.4767	79.4196
Female	MISSOURI	LINCOLN	76.5994	77.25	77.4466	77.3405	77.4295	77.9477	78.186	78.5715	78.65	78.7867	78.6124	78.6281	78.5974	78.4803	78.3611	78.4689	78.2965	77.9493	78.1247	78.2743	78.2757	78.5708	78.9581	78.7121	78.9131	78.4922
Female	MISSOURI	LINN	79.4104	79.3675	79.3238	79.0936	79.1004	78.8983	79.0114	79.295	79.0012	79.0888	79.163	79.3676	79.5267	79.878	79.4691	79.6198	79.3148	79.198	78.8511	79.0875	79.3863	79.4574	79.3143	79.5256	79.6496	79.3562
Female	MISSOURI	LIVINGSTON	79.4104	79.3675	79.3238	79.0936	79.1004	78.8983	79.0114	79.295	79.0012	79.0888	79.163	79.3676	79.5267	79.878	79.4691	79.6198	79.3148	79.198	78.8511	79.0875	79.3863	79.4574	79.3143	79.5256	79.6496	79.3562
Female	MISSOURI	MACON	78.8204	78.6324	78.8884	78.7223	79.0468	79.1848	79.1443	79.4917	79.6032	79.566	79.5066	79.4174	79.3823	79.394	79.1853	79.0898	78.9169	78.8993	79.0245	79.2206	78.869	79.1917	79.337	79.4656	79.744	80.0898
Female	MISSOURI	MADISON	77.9888	77.9079	78.0187	77.7806	78.1068	78.1544	78.2401	78.2961	78.2566	78.143	78.0812	78.1177	78.1653	78.2185	78.3152	78.2961	78.4137	78.1503	78.3214	78.2879	78.0457	78.1575	78.5002	78.0617	78.2629	78.3945
Female	MISSOURI	MARIES	79.7889	79.623	79.6422	79.5764	79.6362	79.9188	79.8961	79.9622	79.8115	79.7942	79.6574	79.5195	79.3684	79.4288	79.3767	79.147	79.1098	79.1638	79.3739	79.6581	80.0014	79.7323	79.5768	80.1543	80.4339	80.432
Female	MISSOURI	MARION	78.6321	78.6845	78.7538	78.5258	78.9513	78.7572	78.6429	78.8735	78.5639	78.6921	78.6559	78.6502	78.6246	78.4471	78.565	78.4365	78.1431	77.7755	77.4702	77.9815	77.8283	78.15	77.9806	78.4348	78.4423	79.3298
Female	MISSOURI	MCDONALD	78.0132	77.7741	77.8296	77.9563	78.1501	78.2628	78.1865	78.281	78.1796	77.7754	77.8197	77.6662	77.7574	77.6622	77.2668	76.8804	77.1335	76.545	76.7831	77.2142	77.0538	76.8793	77.2819	77.6699	77.4903	78.2929
Female	MISSOURI	MERCER	79.4486	79.3593	79.1076	79.0893	79.1218	79.1649	79.1373	79.3707	79.2919	79.4416	79.5976	79.5356	79.771	79.8821	79.7748	79.8387	79.5368	79.3707	79.3032	79.5521	79.523	79.5293	79.8773	80.0725	80.3078	80.5233
Female	MISSOURI	MILLER	78.0364	77.8462	77.9103	77.8113	78.2528	78.1523	78.233	78.3807	78.6019	78.7011	78.4	78.5185	78.3231	78.3213	78.1539	77.9791	77.9755	77.8778	78.1008	78.2874	78.3186	78.6243	78.5799	78.9262	78.7502	79.2082
Female	MISSOURI	MISSISSIPPI	76.8051	76.3563	76.2821	75.9727	76.2658	76.2196	76.1088	76.1656	75.9304	75.6676	75.5508	75.5996	75.6917	75.4689	75.3457	75.6354	75.6219	75.6362	75.8423	75.9088	75.9981	76.1003	75.6572	76.3024	76.0659	75.3795
Female	MISSOURI	MONITEAU	79.0579	79.192	79.207	79.4488	79.903	79.7158	79.8312	80.0152	79.618	79.4886	79.3161	79.1736	79.0855	78.8273	78.9652	78.8486	78.6878	78.8807	79.2184	79.4221	79.5043	79.4698	79.4944	79.5209	79.2097	79.2872
Female	MISSOURI	MONROE	79.081	79.1774	79.6214	79.5311	80.069	79.85	79.8119	80.1929	79.828	80.0082	79.6485	79.7393	79.8105	79.5946	79.3156	79.3478	79.5186	79.348	79.1844	79.7194	79.5562	79.481	79.8088	80.1827	80.6794	80.9207
Female	MISSOURI	MONTGOMERY	79.0395	78.8322	79.0883	78.9515	78.9514	78.8127	78.8841	78.7898	78.7083	78.8738	78.7699	78.8876	78.9149	79.1189	78.967	79.0667	79.2364	79.0573	79.0103	79.1491	79.1212	78.9337	79.1135	79.3161	79.476	80.0193
Female	MISSOURI	MORGAN	78.4486	77.9252	78.1132	78.1384	78.4615	78.478	78.3155	78.5552	78.4953	78.3204	78.1897	78.1238	78.0413	78.065	78.0855	78.2662	78.5346	78.5005	78.7689	79.2932	79.2527	79.2155	79.1449	79.488	79.2719	78.7403
Female	MISSOURI	NEW MADRID	76.8051	76.3563	76.2821	75.9727	76.2658	76.2196	76.1088	76.1656	75.9304	75.6676	75.5508	75.5996	75.6917	75.4689	75.3457	75.6354	75.6219	75.6362	75.8423	75.9088	75.9981	76.1003	75.6572	76.3024	76.0659	75.3795
Female	MISSOURI	NEWTON	78.6421	78.3419	78.542	78.606	78.7988	78.649	78.9123	78.9482	78.8348	78.657	78.712	78.6015	78.7278	79.0536	78.7338	78.6426	78.4579	78.5303	78.8296	79.2315	79.406	79.6821	79.8589	79.5463	79.2199	79.4146
Female	MISSOURI	NODAWAY	79.116	78.9805	79.2985	79.3181	79.5105	79.4219	79.7419	80.3382	80.0113	80.3759	80.2592	80.2797	80.3728	80.2006	80.3029	80.3871	80.4016	80.4441	80.4196	80.7053	80.87	80.7108	80.5266	80.6034	80.4683	80.2108
Female	MISSOURI	OREGON	77.5098	77.5098	77.604	78.093	77.9993	78.0679	78.3447	78.3514	78.1996	77.938	77.8111	78.0163	78.3731	78.5159	78.2269	78.3473	78.5893	78.6618	78.5353	78.5667	78.626	78.8729	78.5833	78.6556	78.8805	79.3322
Female	MISSOURI	OSAGE	79.7889	79.623	79.6422	79.5764	79.6362	79.9188	79.8961	79.9622	79.8115	79.7942	79.6574	79.5195	79.3684	79.4288	79.3767	79.147	79.1098	79.1638	79.3739	79.6581	80.0014	79.7323	79.5768	80.1543	80.4339	80.432
Female	MISSOURI	OZARK	79.7868	79.3637	79.3751	79.1917	79.3497	79.2525	79.214	79.4757	79.2214	79.1391	79.0196	79.051	79.052	79.2279	78.9319	78.8868	78.8649	78.9946	79.1208	78.9894	79.5369	79.2202	79.1508	79.4541	79.4872	79.4828
Female	MISSOURI	PEMISCOT	75.3545	75.4783	75.15	75.0826	74.8685	74.9047	74.944	74.8336	74.5443	74.2727	73.8528	74.5078	74.3582	74.3119	74.4399	74.8219	75.1914	74.9972	75.8683	76.1964	75.9573	75.2817	75.1439	75.62	75.2527	75.8002
Female	MISSOURI	PERRY	79.1577	78.9778	79.0523	78.7554	78.9306	79.2084	79.38	79.4396	79.6723	79.7076	79.4699	79.7053	79.555	79.6985	79.4314	79.3827	79.4947	79.5436	79.9262	79.9972	80.164	80.1997	79.8588	79.8626	79.8709	79.8145
Female	MISSOURI	PETTIS	77.8203	77.9322	78.1192	78.0704	78.4162	78.346	78.4083	78.7288	78.4663	78.4482	78.3337	78.5931	78.4474	78.5705	78.5722	78.6804	78.5814	78.4169	78.7948	78.8168	78.4905	78.6617	78.9554	79.1308	79.1333	78.9651
Female	MISSOURI	PHELPS	78.3251	78.2117	78.4022	77.97	78.1332	78.3995	78.4486	78.5335	78.5806	78.4487	78.476	78.6373	78.6308	78.7727	78.6225	78.4295	78.3598	78.0985	78.2252	78.2069	78.3839	78.7518	78.5112	78.6348	78.925	79.2176
Female	MISSOURI	PIKE	76.9232	77.0983	77.5823	77.3433	77.8371	77.9576	78.2225	78.622	78.7296	79.0603	78.5853	78.8009	78.6557	78.5596	78.2711	78.0865	77.9425	77.6016	77.3598	77.6419	77.1362	77.6747	78.2582	78.8668	78.9682	79.5347
Female	MISSOURI	PLATTE	79.2514	79.4723	79.5384	79.2173	79.2276	79.5003	79.5286	79.5862	79.4798	79.5754	79.7493	79.5704	79.548	79.6487	80.0548	79.8578	80.1825	80.1385	80.5868	81.0425	81.2411	81.7511	81.7432	82.0623	81.6844	81.5785
Female	MISSOURI	POLK	79.1874	78.8481	79.2529	79.2483	79.6118	79.5595	79.5979	79.8991	79.7488	79.779	79.5424	79.4951	79.5047	79.475	79.125	78.908	78.8364	78.4473	78.3556	78.5288	78.4668	78.5581	78.5786	78.59	78.3632	78.191
Female	MISSOURI	PULASKI	76.5993	76.9879	76.8632	76.9152	76.6574	77.0317	77.1867	77.4487	77.3671	77.0879	77.1581	77.2437	77.5564	77.4222	77.5659	77.5961	77.0846	77.1385	76.7368	77.1154	77.0595	77.3559	77.9219	77.887	78.3461	78.9111
Female	MISSOURI	PUTNAM	79.4486	79.3593	79.1076	79.0893	79.1218	79.1649	79.1373	79.3707	79.2919	79.4416	79.5976	79.5356	79.771	79.8821	79.7748	79.8387	79.5368	79.3707	79.3032	79.5521	79.523	79.5293	79.8773	80.0725	80.3078	80.5233
Female	MISSOURI	RALLS	79.081	79.1774	79.6214	79.5311	80.069	79.85	79.8119	80.1929	79.828	80.0082	79.6485	79.7393	79.8105	79.5946	79.3156	79.3478	79.5186	79.348	79.1844	79.7194	79.5562	79.481	79.8088	80.1827	80.6794	80.9207
Female	MISSOURI	RANDOLPH	78.6753	78.3519	78.7678	78.1944	78.4367	78.2299	78.0988	78.1038	77.7824	77.5844	77.4135	77.1443	77.4534	77.64	77.7665	77.8914	77.9168	77.9642	78.1973	78.4798	78.0951	78.5375	78.4805	78.7276	78.7379	78.7161
Female	MISSOURI	RAY	78.5483	78.4937	78.3974	77.9856	78.2315	78.3767	78.0516	78.0775	78.1233	77.854	77.5186	77.3679	77.5243	77.716	77.6298	77.7082	77.5408	77.4025	77.4651	77.6135	77.6302	78.1631	78.5236	77.7079	77.6341	78.2536
Female	MISSOURI	REYNOLDS	77.9452	77.4834	77.2889	76.9814	77.2427	77.2574	77.0031	77.1403	77.2936	77.1027	76.9391	76.8872	76.7918	76.6785	76.3015	76.1866	76.2978	76.0923	75.9977	76.4541	76.7641	76.5596	76.9538	77.6985	77.3914	77.8586
Female	MISSOURI	RIPLEY	76.6055	76.438	76.6248	76.8312	76.9	77.0387	77.0056	77.0873	76.9164	76.4895	76.3229	76.2567	76.4107	76.6196	76.6123	76.658	76.6496	76.5867	76.5777	76.6378	76.7081	76.3417	76.517	76.6868	75.9626	76.0188
Female	MISSOURI	SALINE	77.9189	77.8404	78.1363	77.9779	78.0379	78.0892	78.2513	78.5856	78.7227	78.7698	78.605	78.9396	78.8972	78.8955	78.4367	78.5483	78.4236	78.1954	78.2559	78.1838	78.0626	78.0017	78.1452	78.3195	78.5912	79.367
Female	MISSOURI	SCHUYLER	79.4486	79.3593	79.1076	79.0893	79.1218	79.1649	79.1373	79.3707	79.2919	79.4416	79.5976	79.5356	79.771	79.8821	79.7748	79.8387	79.5368	79.3707	79.3032	79.5521	79.523	79.5293	79.8773	80.0725	80.3078	80.5233
Female	MISSOURI	SCOTLAND	79.516	79.7826	79.5247	79.6333	79.5926	79.4427	79.4921	79.6027	79.1594	78.8211	78.6288	78.5617	78.6212	78.5989	78.45	78.534	78.6444	78.6518	78.6804	79.2593	79.3503	79.575	79.8599	79.395	79.4767	79.4196
Female	MISSOURI	SCOTT	78.1308	77.8491	77.8953	78.1118	78.0477	77.7736	77.4667	77.6901	77.8278	77.6381	77.6513	77.3627	77.5134	77.5691	77.3087	77.4219	77.2904	77.3897	77.3475	77.7773	78.0509	78.5875	78.2425	78.5098	78.1317	78.2697
Female	MISSOURI	SHANNON	77.5098	77.5098	77.604	78.093	77.9993	78.0679	78.3447	78.3514	78.1996	77.938	77.8111	78.0163	78.3731	78.5159	78.2269	78.3473	78.5893	78.6618	78.5353	78.5667	78.626	78.8729	78.5833	78.6556	78.8805	79.3322
Female	MISSOURI	SHELBY	78.8204	78.6324	78.8884	78.7223	79.0468	79.1848	79.1443	79.4917	79.6032	79.566	79.5066	79.4174	79.3823	79.394	79.1853	79.0898	78.9169	78.8993	79.0245	79.2206	78.869	79.1917	79.337	79.4656	79.744	80.0898
Female	MISSOURI	ST. CHARLES	78.9832	78.9416	79.1792	79.152	79.2831	79.5028	79.6552	79.8683	79.9407	79.8555	79.9699	79.7907	79.7009	79.7161	79.7409	79.836	79.8197	79.942	80.1788	80.5988	80.6232	81.0461	81.4517	81.7396	81.8142	82.0212
Female	MISSOURI	ST. CLAIR	79.3876	78.9264	78.9795	79.1555	79.1303	79.0055	79.1697	79.3636	79.2254	79.4533	79.0617	79.072	79.2787	79.3505	79.1821	79.3028	79.4483	79.5176	79.5802	79.43	79.5116	79.0949	79.4376	79.7293	80.0319	80.0418
Female	MISSOURI	ST. FRANCOIS	77.2446	76.7837	77.1107	77.1682	77.2273	77.1659	77.3975	77.511	77.6059	77.1017	76.8072	76.791	76.6598	76.8638	76.4459	76.4713	76.1145	75.978	76.0618	76.5745	76.5978	76.922	77.3786	77.3647	77.6025	77.9813
Female	MISSOURI	ST. LOUIS CITY	73.9652	74.0363	74.297	74.4112	74.3822	74.3292	74.5212	74.6728	74.7113	74.5099	74.1082	74.2732	74.4532	74.3695	74.5502	74.9334	75.0365	74.9399	75.0454	75.5572	75.8972	76.0709	76.4914	76.431	76.5368	76.979
Female	MISSOURI	ST. LOUIS COUNTY	79.0085	79.1492	79.0746	79.1949	79.448	79.4845	79.4687	79.643	79.6156	79.5071	79.5648	79.5961	79.5606	79.5549	79.4503	79.5444	79.5291	79.6016	79.7999	80.1122	80.2087	80.2655	80.5245	80.764	80.7305	81.0547
Female	MISSOURI	STE. GENEVIEVE	78.6233	77.7818	77.7157	77.9416	78.478	78.5666	78.9248	79.3671	79.4493	79.6802	79.5306	79.6898	79.6726	79.7195	79.6239	79.606	79.421	79.5136	79.6195	79.9638	80.1635	80.6555	80.5502	80.8585	80.7278	80.6844
Female	MISSOURI	STODDARD	77.2476	77.4552	77.2857	77.2129	77.5549	77.6202	77.5596	77.4286	77.4544	77.2249	77.0076	77.0877	77.0645	77.5719	77.4788	77.8664	77.8686	77.9096	77.8038	77.7671	77.5588	77.5357	77.5434	78.0086	77.9309	78.0481
Female	MISSOURI	STONE	79.7647	79.9035	80.0112	79.9417	80.007	79.9087	80.0025	80.2351	80.1059	80.5471	80.5213	80.6846	80.5984	80.8534	80.7357	80.5739	80.3263	80.4933	80.9377	80.8961	80.8103	80.9396	81.2505	81.1583	81.2987	81.6516
Female	MISSOURI	SULLIVAN	78.7421	78.516	78.2696	78.5225	78.6183	78.4596	78.5649	78.6831	78.4336	78.344	78.4211	78.3311	78.621	78.9275	78.9778	79.1756	79.4038	79.3095	79.2991	79.3971	79.6728	79.4612	79.2758	79.6324	79.7069	79.6589
Female	MISSOURI	TANEY	79.3036	79.2934	79.5961	79.3319	79.4976	79.4434	79.5406	79.7382	79.5395	79.5327	79.5626	79.4777	79.5646	79.4289	79.3841	79.5161	79.4417	79.4427	79.4818	79.6122	79.6694	79.7605	80.2178	80.404	80.6825	81.3661
Female	MISSOURI	TEXAS	79.3509	78.8433	78.5746	78.689	78.7939	79.0518	78.9819	79.2483	79.1432	79.1282	79.296	79.3483	79.259	79.4078	79.0521	78.8279	78.5796	78.2892	77.7999	78.0357	77.7903	78.2646	78.4352	78.6072	78.9967	79.3105
Female	MISSOURI	VERNON	78.3276	77.8405	77.9085	77.9234	78.0073	78.0858	78.0469	78.2728	78.2828	78.2139	78.1287	78.1271	78.1035	78.1567	77.9342	78.0604	78.2422	77.8181	78.0002	78.1743	78.5336	78.2164	78.2333	78.4613	78.6403	79.1715
Female	MISSOURI	WARREN	78.4957	78.6625	78.9389	78.7146	78.9304	78.8922	78.846	79.294	79.0195	78.8324	78.9856	79.1236	79.1266	79.0647	79.2722	79.2937	79.3958	79.2753	79.3753	79.5776	80.0399	80.4287	80.4863	80.7693	81.1913	81.5073
Female	MISSOURI	WASHINGTON	76.5975	76.2159	76.4105	76.5499	76.7304	76.9035	76.9483	76.8796	76.8319	76.1865	76.3439	76.397	76.5048	76.356	75.9694	75.8029	75.6687	75.2034	75.6451	76.0389	76.1397	76.825	76.5247	76.5297	76.0717	76.4968
Female	MISSOURI	WAYNE	77.2476	77.4552	77.2857	77.2129	77.5549	77.6202	77.5596	77.4286	77.4544	77.2249	77.0076	77.0877	77.0645	77.5719	77.4788	77.8664	77.8686	77.9096	77.8038	77.7671	77.5588	77.5357	77.5434	78.0086	77.9309	78.0481
Female	MISSOURI	WEBSTER	79.1928	78.6631	78.7398	78.7847	78.6915	78.7737	78.6877	78.8122	78.5834	78.261	78.0963	78.0806	78.2577	78.008	78.2721	78.2126	78.3117	78.5613	78.708	79.2527	79.354	79.2189	79.0906	78.9822	78.6015	78.3479
Female	MISSOURI	WORTH	79.2918	79.5265	79.5045	79.3553	79.3021	79.5565	79.5005	79.7954	79.2393	79.2291	79.1127	79.1054	79.2856	79.4358	79.5414	79.7752	79.7056	80.0365	80.1048	80.063	79.6401	79.8096	79.9089	80.1769	79.9526	79.7447
Female	MISSOURI	WRIGHT	79.1053	78.8547	79.1428	79.1504	79.4774	79.2499	79.2135	79.5422	79.2381	79.1963	78.9129	79.1094	79.0447	78.9023	78.5136	78.4465	78.546	77.9373	77.864	78.298	78.5487	78.2789	78.0128	77.6803	77.4852	77.695
Female	MONTANA	BEAVERHEAD	77.4529	78.2708	77.9025	77.6733	77.7471	78.0178	78.0127	78.3704	78.4492	78.4391	78.3256	78.3881	78.5659	78.58	78.8945	78.5921	78.6696	78.7058	78.8641	79.0785	78.9216	79.4384	79.7433	79.5499	79.5633	79.6776
Female	MONTANA	BIG HORN	77.976	77.4585	77.8494	77.798	77.9889	78.0684	78.2193	78.6479	78.61	78.494	78.7711	78.7856	79.0199	79.1817	78.9347	79.0165	79.098	78.4916	78.776	79.39	79.937	79.7629	79.6058	79.4193	79.225	79.6331
Female	MONTANA	BLAINE	79.9626	79.4702	78.944	79.1839	79.171	79.091	79.3348	79.5183	79.4771	79.3659	79.1907	79.209	79.1099	79.0798	79.0084	78.874	78.9127	78.6128	79.1219	79.4582	79.3917	79.4389	79.2122	79.7205	79.3215	79.5542
Female	MONTANA	BROADWATER	78.8714	78.1597	78.5192	78.3893	79.0107	79.0583	79.0819	79.619	79.4788	79.833	79.729	79.6492	79.7627	80.0502	79.8466	79.8301	79.6159	79.5636	79.7252	80.0656	80.1353	79.8777	80.0714	80.5887	80.8436	81.1153
Female	MONTANA	CARBON	77.976	77.4585	77.8494	77.798	77.9889	78.0684	78.2193	78.6479	78.61	78.494	78.7711	78.7856	79.0199	79.1817	78.9347	79.0165	79.098	78.4916	78.776	79.39	79.937	79.7629	79.6058	79.4193	79.225	79.6331
Female	MONTANA	CARTER	79.3788	79.451	79.4881	79.4385	79.5528	79.5319	79.3626	79.5997	79.3188	79.4687	79.2652	78.9447	78.954	79.285	79.2445	79.2639	79.4446	79.5668	79.9061	79.9607	79.884	79.8251	80.1023	80.3076	80.0531	80.148
Female	MONTANA	CASCADE	79.0773	78.7351	78.4287	78.7287	78.9858	79.1157	79.0422	79.4459	79.313	79.3296	79.2248	79.1616	79.2052	79.3549	79.2795	79.1576	79.2844	79.1175	79.4884	79.7952	79.5841	80.2137	80.7136	80.7382	80.6369	81.1043
Female	MONTANA	CHOUTEAU	79.9626	79.4702	78.944	79.1839	79.171	79.091	79.3348	79.5183	79.4771	79.3659	79.1907	79.209	79.1099	79.0798	79.0084	78.874	78.9127	78.6128	79.1219	79.4582	79.3917	79.4389	79.2122	79.7205	79.3215	79.5542
Female	MONTANA	CUSTER	79.3788	79.451	79.4881	79.4385	79.5528	79.5319	79.3626	79.5997	79.3188	79.4687	79.2652	78.9447	78.954	79.285	79.2445	79.2639	79.4446	79.5668	79.9061	79.9607	79.884	79.8251	80.1023	80.3076	80.0531	80.148
Female	MONTANA	DANIELS	79.4108	79.0638	78.9868	78.9408	78.6202	78.6065	78.7524	79.1145	79.0053	79.0414	79.1012	79.1058	79.0748	79.4441	79.2318	79.411	79.2031	78.6198	78.4382	78.5524	78.0275	77.6401	78.5682	78.7858	78.549	78.8555
Female	MONTANA	DAWSON	80.1494	79.5045	79.4696	79.6204	79.9901	79.7112	79.8496	80.1631	79.8341	79.8705	79.9045	79.9621	79.8959	80.1058	79.9802	79.9775	79.7739	79.2592	79.5239	79.5959	79.8608	80.1328	79.9292	80.306	80.0505	80.3675
Female	MONTANA	DEER LODGE	77.4529	78.2708	77.9025	77.6733	77.7471	78.0178	78.0127	78.3704	78.4492	78.4391	78.3256	78.3881	78.5659	78.58	78.8945	78.5921	78.6696	78.7058	78.8641	79.0785	78.9216	79.4384	79.7433	79.5499	79.5633	79.6776
Female	MONTANA	FALLON	79.7301	79.2966	79.4692	79.4566	80.0009	79.8273	79.871	80.0663	79.8209	80.0005	79.7819	79.5582	79.858	79.8579	79.9103	80.0848	80.3495	80.2117	80.3555	80.6656	80.8669	80.8781	80.8224	80.7925	80.7883	81.0209
Female	MONTANA	FERGUS	79.8352	79.463	79.4271	79.1557	79.3966	79.4602	79.3911	79.5725	79.3829	79.6814	79.5878	79.561	79.7082	79.9965	79.7622	79.6131	79.7561	79.558	79.3628	79.9052	79.9964	79.8165	80.1149	80.1474	80.3808	80.3798
Female	MONTANA	FLATHEAD	78.2051	78.4099	78.5686	78.6892	78.7261	78.8489	79.0109	79.1512	79.1302	79.4216	79.4091	79.5305	79.5519	79.8662	79.9734	79.8461	80.055	79.7578	79.5234	80.0077	79.9469	80.1135	80.2914	80.6784	80.8327	81.2175
Female	MONTANA	GALLATIN	79.977	80.3444	80.3298	80.6515	81.0225	81.0361	80.9996	81.3385	81.0724	81.1513	81.2883	81.227	81.3141	81.2198	81.2199	81.0721	81.1629	81.3609	81.2921	81.5836	82.1227	82.1395	81.9826	81.7212	81.8357	81.8115
Female	MONTANA	GARFIELD	79.7301	79.2966	79.4692	79.4566	80.0009	79.8273	79.871	80.0663	79.8209	80.0005	79.7819	79.5582	79.858	79.8579	79.9103	80.0848	80.3495	80.2117	80.3555	80.6656	80.8669	80.8781	80.8224	80.7925	80.7883	81.0209
Female	MONTANA	GLACIER	79.9626	79.4702	78.944	79.1839	79.171	79.091	79.3348	79.5183	79.4771	79.3659	79.1907	79.209	79.1099	79.0798	79.0084	78.874	78.9127	78.6128	79.1219	79.4582	79.3917	79.4389	79.2122	79.7205	79.3215	79.5542
Female	MONTANA	GOLDEN VALLEY	80.3026	79.5157	79.8954	79.9053	80.4858	80.1627	80.277	80.8019	80.2659	80.4799	80.1051	79.9327	79.8598	79.7192	79.5835	79.4641	79.6914	79.2666	79.7798	79.9889	79.8667	79.8775	80.2218	80.5217	80.2802	79.8188
Female	MONTANA	GRANITE	78.2051	78.4099	78.5686	78.6892	78.7261	78.8489	79.0109	79.1512	79.1302	79.4216	79.4091	79.5305	79.5519	79.8662	79.9734	79.8461	80.055	79.7578	79.5234	80.0077	79.9469	80.1135	80.2914	80.6784	80.8327	81.2175
Female	MONTANA	HILL	79.5797	79.3511	79.2228	79.5192	79.5167	79.6376	79.6337	79.9195	79.6795	79.9775	79.575	79.7931	79.701	79.5819	79.1429	78.7677	79.0547	78.6553	79.048	79.2587	79.1165	79.3282	79.9807	80.4049	80.4112	80.8096
Female	MONTANA	JEFFERSON	78.8714	78.1597	78.5192	78.3893	79.0107	79.0583	79.0819	79.619	79.4788	79.833	79.729	79.6492	79.7627	80.0502	79.8466	79.8301	79.6159	79.5636	79.7252	80.0656	80.1353	79.8777	80.0714	80.5887	80.8436	81.1153
Female	MONTANA	JUDITH BASIN	79.0773	78.7351	78.4287	78.7287	78.9858	79.1157	79.0422	79.4459	79.313	79.3296	79.2248	79.1616	79.2052	79.3549	79.2795	79.1576	79.2844	79.1175	79.4884	79.7952	79.5841	80.2137	80.7136	80.7382	80.6369	81.1043
Female	MONTANA	LAKE	79.7337	79.6349	79.1993	79.1565	78.8304	78.7996	78.9265	79.1845	79.0167	78.8775	78.8269	78.9098	79.0276	79.4197	79.3693	79.5842	79.7973	79.9121	80.0967	80.2705	80.6694	80.8631	80.2018	80.6123	80.6051	80.8223
Female	MONTANA	LEWIS AND CLARK	78.5566	78.8773	78.7021	78.2868	78.1621	78.3889	78.6215	78.8631	79.0206	79.2472	79.4152	79.3838	79.7673	80.0812	80.0347	79.8765	79.7416	79.5156	79.5811	79.8497	79.4806	79.7185	80.1305	80.2502	80.2171	80.498
Female	MONTANA	LIBERTY	79.5797	79.3511	79.2228	79.5192	79.5167	79.6376	79.6337	79.9195	79.6795	79.9775	79.575	79.7931	79.701	79.5819	79.1429	78.7677	79.0547	78.6553	79.048	79.2587	79.1165	79.3282	79.9807	80.4049	80.4112	80.8096
Female	MONTANA	LINCOLN	78.3516	78.1583	77.9	77.8967	78.2056	78.02	78.1194	78.6231	78.6336	78.5568	78.595	78.5918	78.7957	78.83	78.7194	78.8675	78.9171	79.2824	79.3349	79.6133	79.5139	80.1091	79.4423	79.1802	79.2419	79.6002
Female	MONTANA	MADISON	77.055	77.0441	77.4938	77.5934	77.9738	78.384	78.4761	78.7543	78.5769	78.649	78.4292	78.1922	78.2306	78.3399	78.2841	77.945	77.9617	77.9455	78.2642	78.6197	78.8803	79.0013	79.1758	79.4269	79.3658	79.7281
Female	MONTANA	MCCONE	79.7301	79.2966	79.4692	79.4566	80.0009	79.8273	79.871	80.0663	79.8209	80.0005	79.7819	79.5582	79.858	79.8579	79.9103	80.0848	80.3495	80.2117	80.3555	80.6656	80.8669	80.8781	80.8224	80.7925	80.7883	81.0209
Female	MONTANA	MEAGHER	78.8714	78.1597	78.5192	78.3893	79.0107	79.0583	79.0819	79.619	79.4788	79.833	79.729	79.6492	79.7627	80.0502	79.8466	79.8301	79.6159	79.5636	79.7252	80.0656	80.1353	79.8777	80.0714	80.5887	80.8436	81.1153
Female	MONTANA	MINERAL	78.8558	79.0858	79.1596	79.1591	79.5771	79.7247	79.8475	80.0769	79.9539	80.2661	80.2553	80.3668	80.4678	80.6464	80.3433	80.3037	80.1398	80.0312	79.6793	80.145	80.1805	80.5643	80.6575	80.5825	80.5156	80.5154
Female	MONTANA	MISSOULA	78.8558	79.0858	79.1596	79.1591	79.5771	79.7247	79.8475	80.0769	79.9539	80.2661	80.2553	80.3668	80.4678	80.6464	80.3433	80.3037	80.1398	80.0312	79.6793	80.145	80.1805	80.5643	80.6575	80.5825	80.5156	80.5154
Female	MONTANA	MUSSELSHELL	80.3026	79.5157	79.8954	79.9053	80.4858	80.1627	80.277	80.8019	80.2659	80.4799	80.1051	79.9327	79.8598	79.7192	79.5835	79.4641	79.6914	79.2666	79.7798	79.9889	79.8667	79.8775	80.2218	80.5217	80.2802	79.8188
Female	MONTANA	PARK	79.977	80.3444	80.3298	80.6515	81.0225	81.0361	80.9996	81.3385	81.0724	81.1513	81.2883	81.227	81.3141	81.2198	81.2199	81.0721	81.1629	81.3609	81.2921	81.5836	82.1227	82.1395	81.9826	81.7212	81.8357	81.8115
Female	MONTANA	PETROLEUM	79.6114	79.6885	79.7553	79.6041	79.5046	79.1709	79.06	79.2875	79.1643	79.1659	79.127	79.2946	79.579	79.967	79.8237	79.9342	80.1962	79.9359	79.852	80.004	80.0217	80.3365	80.2646	80.1617	79.9126	80.0033
Female	MONTANA	PHILLIPS	79.8352	79.463	79.4271	79.1557	79.3966	79.4602	79.3911	79.5725	79.3829	79.6814	79.5878	79.561	79.7082	79.9965	79.7622	79.6131	79.7561	79.558	79.3628	79.9052	79.9964	79.8165	80.1149	80.1474	80.3808	80.3798
Female	MONTANA	PONDERA	79.9626	79.4702	78.944	79.1839	79.171	79.091	79.3348	79.5183	79.4771	79.3659	79.1907	79.209	79.1099	79.0798	79.0084	78.874	78.9127	78.6128	79.1219	79.4582	79.3917	79.4389	79.2122	79.7205	79.3215	79.5542
Female	MONTANA	POWDER RIVER	79.3788	79.451	79.4881	79.4385	79.5528	79.5319	79.3626	79.5997	79.3188	79.4687	79.2652	78.9447	78.954	79.285	79.2445	79.2639	79.4446	79.5668	79.9061	79.9607	79.884	79.8251	80.1023	80.3076	80.0531	80.148
Female	MONTANA	POWELL	78.2051	78.4099	78.5686	78.6892	78.7261	78.8489	79.0109	79.1512	79.1302	79.4216	79.4091	79.5305	79.5519	79.8662	79.9734	79.8461	80.055	79.7578	79.5234	80.0077	79.9469	80.1135	80.2914	80.6784	80.8327	81.2175
Female	MONTANA	PRAIRIE	79.7301	79.2966	79.4692	79.4566	80.0009	79.8273	79.871	80.0663	79.8209	80.0005	79.7819	79.5582	79.858	79.8579	79.9103	80.0848	80.3495	80.2117	80.3555	80.6656	80.8669	80.8781	80.8224	80.7925	80.7883	81.0209
Female	MONTANA	RAVALLI	79.4163	79.5117	79.6844	79.5868	79.8046	80.0265	80.1456	80.5452	80.369	80.6246	80.51	80.4529	80.5735	80.5895	80.7516	80.9314	80.9286	81.0601	80.7759	81.1505	81.2564	81.1085	81.064	81.5703	81.4602	81.6887
Female	MONTANA	RICHLAND	80.1494	79.5045	79.4696	79.6204	79.9901	79.7112	79.8496	80.1631	79.8341	79.8705	79.9045	79.9621	79.8959	80.1058	79.9802	79.9775	79.7739	79.2592	79.5239	79.5959	79.8608	80.1328	79.9292	80.306	80.0505	80.3675
Female	MONTANA	ROOSEVELT	79.4108	79.0638	78.9868	78.9408	78.6202	78.6065	78.7524	79.1145	79.0053	79.0414	79.1012	79.1058	79.0748	79.4441	79.2318	79.411	79.2031	78.6198	78.4382	78.5524	78.0275	77.6401	78.5682	78.7858	78.549	78.8555
Female	MONTANA	ROSEBUD	79.6114	79.6885	79.7553	79.6041	79.5046	79.1709	79.06	79.2875	79.1643	79.1659	79.127	79.2946	79.579	79.967	79.8237	79.9342	80.1962	79.9359	79.852	80.004	80.0217	80.3365	80.2646	80.1617	79.9126	80.0033
Female	MONTANA	SANDERS	78.3516	78.1583	77.9	77.8967	78.2056	78.02	78.1194	78.6231	78.6336	78.5568	78.595	78.5918	78.7957	78.83	78.7194	78.8675	78.9171	79.2824	79.3349	79.6133	79.5139	80.1091	79.4423	79.1802	79.2419	79.6002
Female	MONTANA	SHERIDAN	79.4108	79.0638	78.9868	78.9408	78.6202	78.6065	78.7524	79.1145	79.0053	79.0414	79.1012	79.1058	79.0748	79.4441	79.2318	79.411	79.2031	78.6198	78.4382	78.5524	78.0275	77.6401	78.5682	78.7858	78.549	78.8555
Female	MONTANA	SILVER BOW	77.055	77.0441	77.4938	77.5934	77.9738	78.384	78.4761	78.7543	78.5769	78.649	78.4292	78.1922	78.2306	78.3399	78.2841	77.945	77.9617	77.9455	78.2642	78.6197	78.8803	79.0013	79.1758	79.4269	79.3658	79.7281
Female	MONTANA	STILLWATER	80.3026	79.5157	79.8954	79.9053	80.4858	80.1627	80.277	80.8019	80.2659	80.4799	80.1051	79.9327	79.8598	79.7192	79.5835	79.4641	79.6914	79.2666	79.7798	79.9889	79.8667	79.8775	80.2218	80.5217	80.2802	79.8188
Female	MONTANA	SWEET GRASS	80.3026	79.5157	79.8954	79.9053	80.4858	80.1627	80.277	80.8019	80.2659	80.4799	80.1051	79.9327	79.8598	79.7192	79.5835	79.4641	79.6914	79.2666	79.7798	79.9889	79.8667	79.8775	80.2218	80.5217	80.2802	79.8188
Female	MONTANA	TETON	79.9626	79.4702	78.944	79.1839	79.171	79.091	79.3348	79.5183	79.4771	79.3659	79.1907	79.209	79.1099	79.0798	79.0084	78.874	78.9127	78.6128	79.1219	79.4582	79.3917	79.4389	79.2122	79.7205	79.3215	79.5542
Female	MONTANA	TOOLE	79.5797	79.3511	79.2228	79.5192	79.5167	79.6376	79.6337	79.9195	79.6795	79.9775	79.575	79.7931	79.701	79.5819	79.1429	78.7677	79.0547	78.6553	79.048	79.2587	79.1165	79.3282	79.9807	80.4049	80.4112	80.8096
Female	MONTANA	TREASURE	79.6114	79.6885	79.7553	79.6041	79.5046	79.1709	79.06	79.2875	79.1643	79.1659	79.127	79.2946	79.579	79.967	79.8237	79.9342	80.1962	79.9359	79.852	80.004	80.0217	80.3365	80.2646	80.1617	79.9126	80.0033
Female	MONTANA	VALLEY	79.7301	79.2966	79.4692	79.4566	80.0009	79.8273	79.871	80.0663	79.8209	80.0005	79.7819	79.5582	79.858	79.8579	79.9103	80.0848	80.3495	80.2117	80.3555	80.6656	80.8669	80.8781	80.8224	80.7925	80.7883	81.0209
Female	MONTANA	WHEATLAND	80.3026	79.5157	79.8954	79.9053	80.4858	80.1627	80.277	80.8019	80.2659	80.4799	80.1051	79.9327	79.8598	79.7192	79.5835	79.4641	79.6914	79.2666	79.7798	79.9889	79.8667	79.8775	80.2218	80.5217	80.2802	79.8188
Female	MONTANA	WIBAUX	79.7301	79.2966	79.4692	79.4566	80.0009	79.8273	79.871	80.0663	79.8209	80.0005	79.7819	79.5582	79.858	79.8579	79.9103	80.0848	80.3495	80.2117	80.3555	80.6656	80.8669	80.8781	80.8224	80.7925	80.7883	81.0209
Female	MONTANA	YELLOWSTONE	79.6114	79.6885	79.7553	79.6041	79.5046	79.1709	79.06	79.2875	79.1643	79.1659	79.127	79.2946	79.579	79.967	79.8237	79.9342	80.1962	79.9359	79.852	80.004	80.0217	80.3365	80.2646	80.1617	79.9126	80.0033
Female	MONTANA	YELLOWSTONE NATIONAL	79.977	80.3444	80.3298	80.6515	81.0225	81.0361	80.9996	81.3385	81.0724	81.1513	81.2883	81.227	81.3141	81.2198	81.2199	81.0721	81.1629	81.3609	81.2921	81.5836	82.1227	82.1395	81.9826	81.7212	81.8357	81.8115
Female	NEBRASKA	ADAMS	80.223	80.1172	80.1873	80.1647	80.3228	80.0653	80.2181	80.4679	80.332	80.6616	80.4939	80.6527	81.0741	81.3977	81.1625	81.2938	81.1348	81.2928	81.0138	80.9649	80.8711	81.0203	80.7667	81.0686	81.1178	81.0825
Female	NEBRASKA	ANTELOPE	80.3166	80.158	80.1399	80.1753	80.2831	80.242	80.2854	80.578	80.2465	80.3061	80.4368	80.4604	80.6259	80.5658	80.451	80.6933	80.9107	80.9677	81.5131	81.7725	82.435	82.0306	81.8814	82.3564	82.0201	82.0365
Female	NEBRASKA	ARTHUR	78.9018	79.2477	79.1235	79.0748	79.1589	79.0851	79.0995	79.29	79.5294	79.6387	79.8773	79.9037	80.0824	80.4088	80.0489	79.9077	79.6595	79.7527	79.6899	79.7712	79.2309	79.3413	79.6945	80.1296	80.4218	80.8777
Female	NEBRASKA	BANNER	79.4909	79.3985	79.7834	79.4106	79.469	79.385	79.3549	79.5535	79.4814	79.5842	79.5692	79.5272	79.6463	79.9522	79.5041	79.5908	79.5523	79.5738	79.825	80.0447	80.0671	80.3724	80.7592	81.3551	81.5954	81.5544
Female	NEBRASKA	BLAINE	80.2	80.0741	80.0363	80.2439	80.2785	80.3927	80.5849	80.7613	80.6261	80.782	80.7236	80.6626	80.5899	80.5351	80.5588	80.4681	80.3637	80.5937	80.7878	81.2005	81.4056	81.4934	81.7292	81.9978	81.9558	82.0865
Female	NEBRASKA	BOONE	80.0976	80.0383	80.0379	79.8187	80.0998	80.3426	80.3628	80.5026	80.2605	80.5654	80.3915	80.4601	80.2127	80.3408	80.3128	80.4914	80.4813	80.6151	81.0096	81.2087	81.0906	80.7722	80.7833	81.0107	80.9605	81.2731
Female	NEBRASKA	BOX BUTTE	79.5882	79.6389	79.9812	79.6673	80.165	80.0967	79.8939	80.2743	80.0113	80.3732	80.1243	80.0017	80.1601	80.3657	80.2546	80.3822	80.4822	80.4286	80.3047	80.4946	80.5211	80.8859	80.7878	81.3455	81.0923	81.2514
Female	NEBRASKA	BOYD	80.0648	79.8292	80.0062	80.0253	80.1638	80.3687	80.6303	80.9316	80.8462	81.1193	81.3122	81.3809	81.2935	81.5872	81.4409	81.4648	81.5276	81.7254	82.0257	82.041	82.2162	81.9048	81.3684	82.2519	81.8876	81.7904
Female	NEBRASKA	BROWN	80.2	80.0741	80.0363	80.2439	80.2785	80.3927	80.5849	80.7613	80.6261	80.782	80.7236	80.6626	80.5899	80.5351	80.5588	80.4681	80.3637	80.5937	80.7878	81.2005	81.4056	81.4934	81.7292	81.9978	81.9558	82.0865
Female	NEBRASKA	BUFFALO	80.0167	79.8389	79.7718	79.7978	79.6173	79.7735	79.7283	80.0552	80.2007	80.6108	80.7316	80.5507	80.7611	80.8782	80.849	80.6617	80.7411	81.3064	81.2062	81.1999	81.3269	81.6871	81.3394	81.3542	81.6311	81.6181
Female	NEBRASKA	BURT	78.818	78.9651	79.0477	78.9306	79.0696	78.8668	79.005	79.1975	78.9899	78.8635	78.6465	78.7053	78.7	78.7922	78.8007	78.867	79.2236	78.7889	79.0374	79.2549	79.3446	79.1149	79.512	79.6942	79.6842	79.737
Female	NEBRASKA	BUTLER	80.599	80.3422	80.5887	80.4845	80.7464	80.6097	80.5584	80.9321	80.5361	80.9611	80.48	80.713	80.8139	80.7444	80.7543	80.7582	81.094	80.9385	81.1215	81.163	81.5529	81.5045	81.6942	82.3411	81.997	81.9596
Female	NEBRASKA	CASS	79.279	79.1445	79.4935	79.337	79.4679	79.6129	79.5588	79.7253	79.6832	79.745	79.9572	79.7767	80.007	80.3287	80.3579	80.5386	80.3786	80.568	80.7825	80.7629	80.7186	80.6051	80.1309	80.4526	80.2255	80.1732
Female	NEBRASKA	CEDAR	80.2546	79.8801	79.932	80.1637	80.5029	80.6499	80.9762	81.6191	81.4273	82.1068	81.7364	81.8705	81.6897	81.7861	81.6056	81.6952	81.9197	82.1215	82.2768	82.4929	82.9309	82.533	82.7822	83.3418	83.5677	83.8112
Female	NEBRASKA	CHASE	79.5369	79.8941	79.8435	79.9937	79.9891	79.913	79.9792	80.1237	80.0082	80.0957	80.2101	79.8945	79.9585	79.9647	79.9888	80.1663	79.9946	80.4591	80.4434	80.8121	80.9582	80.8017	81.1429	81.0641	80.7979	81.025
Female	NEBRASKA	CHERRY	80.2	80.0741	80.0363	80.2439	80.2785	80.3927	80.5849	80.7613	80.6261	80.782	80.7236	80.6626	80.5899	80.5351	80.5588	80.4681	80.3637	80.5937	80.7878	81.2005	81.4056	81.4934	81.7292	81.9978	81.9558	82.0865
Female	NEBRASKA	CHEYENNE	79.4909	79.3985	79.7834	79.4106	79.469	79.385	79.3549	79.5535	79.4814	79.5842	79.5692	79.5272	79.6463	79.9522	79.5041	79.5908	79.5523	79.5738	79.825	80.0447	80.0671	80.3724	80.7592	81.3551	81.5954	81.5544
Female	NEBRASKA	CLAY	79.842	79.9716	79.9919	80.1444	80.2955	80.2578	80.4384	80.6333	80.5291	80.6098	80.4316	80.4313	80.6092	80.8928	80.7594	80.771	81.0087	80.9978	81.0481	81.1739	81.6056	81.4684	81.1656	81.7479	81.5491	81.6856
Female	NEBRASKA	COLFAX	80.599	80.3422	80.5887	80.4845	80.7464	80.6097	80.5584	80.9321	80.5361	80.9611	80.48	80.713	80.8139	80.7444	80.7543	80.7582	81.094	80.9385	81.1215	81.163	81.5529	81.5045	81.6942	82.3411	81.997	81.9596
Female	NEBRASKA	CUMING	80.3958	80.1915	80.3356	80.4711	80.5604	80.651	80.7404	81.1438	80.8798	81.2491	80.9078	80.9846	81.0498	81.188	80.989	81.06	81.0156	81.3342	81.4866	81.7085	81.9607	81.895	82.2158	82.4733	82.8369	83.0808
Female	NEBRASKA	CUSTER	80.2	80.0741	80.0363	80.2439	80.2785	80.3927	80.5849	80.7613	80.6261	80.782	80.7236	80.6626	80.5899	80.5351	80.5588	80.4681	80.3637	80.5937	80.7878	81.2005	81.4056	81.4934	81.7292	81.9978	81.9558	82.0865
Female	NEBRASKA	DAKOTA	79.4905	79.5652	79.3075	79.3416	79.6604	79.4776	79.5096	79.4344	79.3048	79.28	78.843	78.7792	78.6436	78.8227	78.9688	79.0181	79.2403	79.2068	79.7534	79.5537	80.027	79.5985	79.6469	79.7631	79.559	79.9183
Female	NEBRASKA	DAWES	79.5882	79.6389	79.9812	79.6673	80.165	80.0967	79.8939	80.2743	80.0113	80.3732	80.1243	80.0017	80.1601	80.3657	80.2546	80.3822	80.4822	80.4286	80.3047	80.4946	80.5211	80.8859	80.7878	81.3455	81.0923	81.2514
Female	NEBRASKA	DAWSON	79.6099	79.3767	79.3864	79.4594	79.3711	79.5329	79.6592	79.9871	79.8505	80.0782	80.0375	80.0288	80.0577	80.1932	79.8441	79.7341	79.4887	79.8257	79.9396	79.9079	80.2133	80.4057	80.9599	80.9399	80.7485	80.6944
Female	NEBRASKA	DEUEL	79.5369	79.8941	79.8435	79.9937	79.9891	79.913	79.9792	80.1237	80.0082	80.0957	80.2101	79.8945	79.9585	79.9647	79.9888	80.1663	79.9946	80.4591	80.4434	80.8121	80.9582	80.8017	81.1429	81.0641	80.7979	81.025
Female	NEBRASKA	DIXON	79.4905	79.5652	79.3075	79.3416	79.6604	79.4776	79.5096	79.4344	79.3048	79.28	78.843	78.7792	78.6436	78.8227	78.9688	79.0181	79.2403	79.2068	79.7534	79.5537	80.027	79.5985	79.6469	79.7631	79.559	79.9183
Female	NEBRASKA	DODGE	79.524	79.6149	79.9613	79.8096	79.8747	80.163	80.2046	80.5331	80.2562	80.2762	80.1491	79.8034	79.9452	79.8945	79.8951	80.1529	79.9251	80.4791	80.3976	80.4329	80.6954	80.8137	81.1025	81.3317	81.0777	81.3553
Female	NEBRASKA	DOUGLAS	77.767	78.0216	78.0602	77.9057	78.1668	78.3875	78.6147	78.933	79.0044	79.0722	79.0026	78.9627	78.9643	79.0522	78.9279	79.0511	79.1413	79.251	79.4247	79.7026	79.909	80.027	80.0844	80.2528	80.3336	80.9565
Female	NEBRASKA	DUNDY	79.5369	79.8941	79.8435	79.9937	79.9891	79.913	79.9792	80.1237	80.0082	80.0957	80.2101	79.8945	79.9585	79.9647	79.9888	80.1663	79.9946	80.4591	80.4434	80.8121	80.9582	80.8017	81.1429	81.0641	80.7979	81.025
Female	NEBRASKA	FILLMORE	79.842	79.9716	79.9919	80.1444	80.2955	80.2578	80.4384	80.6333	80.5291	80.6098	80.4316	80.4313	80.6092	80.8928	80.7594	80.771	81.0087	80.9978	81.0481	81.1739	81.6056	81.4684	81.1656	81.7479	81.5491	81.6856
Female	NEBRASKA	FRANKLIN	81.0349	80.431	80.0285	79.9634	79.9711	79.5225	79.4981	79.7989	79.7351	80.1386	80.0235	80.1231	80.4186	80.6317	80.3798	80.3518	80.3676	80.4025	80.5742	80.4262	80.6645	80.212	80.4229	81.2895	81.0729	81.2934
Female	NEBRASKA	FRONTIER	80.0154	79.716	80.0636	80.0587	80.3442	80.3381	80.508	80.9152	80.3422	80.8356	80.7613	80.6929	80.6493	80.6827	80.4341	80.4352	80.3098	80.3625	80.3165	80.4367	80.9004	80.6738	80.4749	80.8786	80.8532	81.1726
Female	NEBRASKA	FURNAS	81.0349	80.431	80.0285	79.9634	79.9711	79.5225	79.4981	79.7989	79.7351	80.1386	80.0235	80.1231	80.4186	80.6317	80.3798	80.3518	80.3676	80.4025	80.5742	80.4262	80.6645	80.212	80.4229	81.2895	81.0729	81.2934
Female	NEBRASKA	GAGE	80.0587	79.6857	79.6659	79.8994	79.9704	79.8615	79.8045	80.292	80.1049	80.2964	80.3665	80.2524	80.4131	80.5449	80.2094	80.1663	80.0524	80.4314	80.41	80.3366	80.7861	80.5385	80.5576	80.7948	80.8216	80.7356
Female	NEBRASKA	GARDEN	78.9018	79.2477	79.1235	79.0748	79.1589	79.0851	79.0995	79.29	79.5294	79.6387	79.8773	79.9037	80.0824	80.4088	80.0489	79.9077	79.6595	79.7527	79.6899	79.7712	79.2309	79.3413	79.6945	80.1296	80.4218	80.8777
Female	NEBRASKA	GARFIELD	79.6432	79.9194	80.2988	80.3351	80.5148	80.5451	80.973	81.2697	80.8572	81.0682	80.9915	81.2439	81.0157	81.3248	81.1835	81.1741	81.0639	81.0679	81.2236	80.9825	81.5798	81.1155	80.57	81.2522	81.4888	81.6212
Female	NEBRASKA	GOSPER	79.6099	79.3767	79.3864	79.4594	79.3711	79.5329	79.6592	79.9871	79.8505	80.0782	80.0375	80.0288	80.0577	80.1932	79.8441	79.7341	79.4887	79.8257	79.9396	79.9079	80.2133	80.4057	80.9599	80.9399	80.7485	80.6944
Female	NEBRASKA	GRANT	78.9018	79.2477	79.1235	79.0748	79.1589	79.0851	79.0995	79.29	79.5294	79.6387	79.8773	79.9037	80.0824	80.4088	80.0489	79.9077	79.6595	79.7527	79.6899	79.7712	79.2309	79.3413	79.6945	80.1296	80.4218	80.8777
Female	NEBRASKA	GREELEY	79.6432	79.9194	80.2988	80.3351	80.5148	80.5451	80.973	81.2697	80.8572	81.0682	80.9915	81.2439	81.0157	81.3248	81.1835	81.1741	81.0639	81.0679	81.2236	80.9825	81.5798	81.1155	80.57	81.2522	81.4888	81.6212
Female	NEBRASKA	HALL	79.6278	79.6841	79.7864	79.6769	79.8538	79.685	79.522	79.7952	79.508	79.4883	79.5358	79.528	79.6257	79.7853	79.8162	79.7979	79.6318	79.9697	79.792	79.6647	79.3852	79.7294	80.5138	80.7125	80.6962	80.9453
Female	NEBRASKA	HAMILTON	80.4433	80.491	80.32	80.6155	80.5701	80.3354	80.2646	80.636	80.3504	80.6602	80.3504	80.5217	80.5637	80.6138	80.6416	80.8313	80.9565	81.1099	81.2627	81.5535	81.4323	81.1379	81.645	82.3956	82.5881	82.521
Female	NEBRASKA	HARLAN	81.0349	80.431	80.0285	79.9634	79.9711	79.5225	79.4981	79.7989	79.7351	80.1386	80.0235	80.1231	80.4186	80.6317	80.3798	80.3518	80.3676	80.4025	80.5742	80.4262	80.6645	80.212	80.4229	81.2895	81.0729	81.2934
Female	NEBRASKA	HAYES	79.5369	79.8941	79.8435	79.9937	79.9891	79.913	79.9792	80.1237	80.0082	80.0957	80.2101	79.8945	79.9585	79.9647	79.9888	80.1663	79.9946	80.4591	80.4434	80.8121	80.9582	80.8017	81.1429	81.0641	80.7979	81.025
Female	NEBRASKA	HITCHCOCK	80.0154	79.716	80.0636	80.0587	80.3442	80.3381	80.508	80.9152	80.3422	80.8356	80.7613	80.6929	80.6493	80.6827	80.4341	80.4352	80.3098	80.3625	80.3165	80.4367	80.9004	80.6738	80.4749	80.8786	80.8532	81.1726
Female	NEBRASKA	HOLT	80.0648	79.8292	80.0062	80.0253	80.1638	80.3687	80.6303	80.9316	80.8462	81.1193	81.3122	81.3809	81.2935	81.5872	81.4409	81.4648	81.5276	81.7254	82.0257	82.041	82.2162	81.9048	81.3684	82.2519	81.8876	81.7904
Female	NEBRASKA	HOOKER	78.9018	79.2477	79.1235	79.0748	79.1589	79.0851	79.0995	79.29	79.5294	79.6387	79.8773	79.9037	80.0824	80.4088	80.0489	79.9077	79.6595	79.7527	79.6899	79.7712	79.2309	79.3413	79.6945	80.1296	80.4218	80.8777
Female	NEBRASKA	HOWARD	79.6432	79.9194	80.2988	80.3351	80.5148	80.5451	80.973	81.2697	80.8572	81.0682	80.9915	81.2439	81.0157	81.3248	81.1835	81.1741	81.0639	81.0679	81.2236	80.9825	81.5798	81.1155	80.57	81.2522	81.4888	81.6212
Female	NEBRASKA	JEFFERSON	79.842	79.9716	79.9919	80.1444	80.2955	80.2578	80.4384	80.6333	80.5291	80.6098	80.4316	80.4313	80.6092	80.8928	80.7594	80.771	81.0087	80.9978	81.0481	81.1739	81.6056	81.4684	81.1656	81.7479	81.5491	81.6856
Female	NEBRASKA	JOHNSON	79.7589	79.3637	79.7367	79.8768	80.3006	80.5899	80.5031	81.0907	80.8223	81.2672	80.8224	80.7728	80.5911	80.6653	80.4388	80.4814	80.3496	80.2574	80.3834	80.6365	80.3854	80.4189	80.3229	80.6299	80.4193	80.2133
Female	NEBRASKA	KEARNEY	81.0349	80.431	80.0285	79.9634	79.9711	79.5225	79.4981	79.7989	79.7351	80.1386	80.0235	80.1231	80.4186	80.6317	80.3798	80.3518	80.3676	80.4025	80.5742	80.4262	80.6645	80.212	80.4229	81.2895	81.0729	81.2934
Female	NEBRASKA	KEITH	78.9018	79.2477	79.1235	79.0748	79.1589	79.0851	79.0995	79.29	79.5294	79.6387	79.8773	79.9037	80.0824	80.4088	80.0489	79.9077	79.6595	79.7527	79.6899	79.7712	79.2309	79.3413	79.6945	80.1296	80.4218	80.8777
Female	NEBRASKA	KEYA PAHA	80.0648	79.8292	80.0062	80.0253	80.1638	80.3687	80.6303	80.9316	80.8462	81.1193	81.3122	81.3809	81.2935	81.5872	81.4409	81.4648	81.5276	81.7254	82.0257	82.041	82.2162	81.9048	81.3684	82.2519	81.8876	81.7904
Female	NEBRASKA	KIMBALL	79.4909	79.3985	79.7834	79.4106	79.469	79.385	79.3549	79.5535	79.4814	79.5842	79.5692	79.5272	79.6463	79.9522	79.5041	79.5908	79.5523	79.5738	79.825	80.0447	80.0671	80.3724	80.7592	81.3551	81.5954	81.5544
Female	NEBRASKA	KNOX	80.3166	80.158	80.1399	80.1753	80.2831	80.242	80.2854	80.578	80.2465	80.3061	80.4368	80.4604	80.6259	80.5658	80.451	80.6933	80.9107	80.9677	81.5131	81.7725	82.435	82.0306	81.8814	82.3564	82.0201	82.0365
Female	NEBRASKA	LANCASTER	79.5571	79.3807	79.7486	79.7199	79.9712	79.9226	79.9587	80.4129	80.3234	80.252	80.5684	80.5574	80.7049	80.8588	80.7291	80.8482	80.7842	80.9767	81.2555	81.4623	81.7536	82.2686	82.3299	82.5626	82.6204	82.503
Female	NEBRASKA	LINCOLN	79.5369	79.8941	79.8435	79.9937	79.9891	79.913	79.9792	80.1237	80.0082	80.0957	80.2101	79.8945	79.9585	79.9647	79.9888	80.1663	79.9946	80.4591	80.4434	80.8121	80.9582	80.8017	81.1429	81.0641	80.7979	81.025
Female	NEBRASKA	LOGAN	78.9018	79.2477	79.1235	79.0748	79.1589	79.0851	79.0995	79.29	79.5294	79.6387	79.8773	79.9037	80.0824	80.4088	80.0489	79.9077	79.6595	79.7527	79.6899	79.7712	79.2309	79.3413	79.6945	80.1296	80.4218	80.8777
Female	NEBRASKA	LOUP	80.2	80.0741	80.0363	80.2439	80.2785	80.3927	80.5849	80.7613	80.6261	80.782	80.7236	80.6626	80.5899	80.5351	80.5588	80.4681	80.3637	80.5937	80.7878	81.2005	81.4056	81.4934	81.7292	81.9978	81.9558	82.0865
Female	NEBRASKA	MADISON	79.0735	78.783	79.0555	79.4217	79.725	79.8038	80.0814	80.6064	80.1926	80.5159	80.1337	80.1147	80.0734	80.3823	80.3007	80.2645	80.2825	80.2906	80.3007	80.3658	80.9736	80.7972	80.6935	81.1769	81.3082	81.5975
Female	NEBRASKA	MCPHERSON	78.9018	79.2477	79.1235	79.0748	79.1589	79.0851	79.0995	79.29	79.5294	79.6387	79.8773	79.9037	80.0824	80.4088	80.0489	79.9077	79.6595	79.7527	79.6899	79.7712	79.2309	79.3413	79.6945	80.1296	80.4218	80.8777
Female	NEBRASKA	MERRICK	80.0976	80.0383	80.0379	79.8187	80.0998	80.3426	80.3628	80.5026	80.2605	80.5654	80.3915	80.4601	80.2127	80.3408	80.3128	80.4914	80.4813	80.6151	81.0096	81.2087	81.0906	80.7722	80.7833	81.0107	80.9605	81.2731
Female	NEBRASKA	MORRILL	78.508	78.7634	79.0713	79.1026	79.0249	78.7266	79.0273	79.3616	79.1419	78.8226	78.9612	79.209	79.2982	79.5053	79.6013	79.5978	79.6763	79.7272	79.8499	79.8712	79.8099	79.8992	80.1233	80.2307	79.9331	79.7742
Female	NEBRASKA	NANCE	80.0976	80.0383	80.0379	79.8187	80.0998	80.3426	80.3628	80.5026	80.2605	80.5654	80.3915	80.4601	80.2127	80.3408	80.3128	80.4914	80.4813	80.6151	81.0096	81.2087	81.0906	80.7722	80.7833	81.0107	80.9605	81.2731
Female	NEBRASKA	NEMAHA	79.7589	79.3637	79.7367	79.8768	80.3006	80.5899	80.5031	81.0907	80.8223	81.2672	80.8224	80.7728	80.5911	80.6653	80.4388	80.4814	80.3496	80.2574	80.3834	80.6365	80.3854	80.4189	80.3229	80.6299	80.4193	80.2133
Female	NEBRASKA	NUCKOLLS	80.223	80.1172	80.1873	80.1647	80.3228	80.0653	80.2181	80.4679	80.332	80.6616	80.4939	80.6527	81.0741	81.3977	81.1625	81.2938	81.1348	81.2928	81.0138	80.9649	80.8711	81.0203	80.7667	81.0686	81.1178	81.0825
Female	NEBRASKA	OTOE	78.6775	78.5146	78.5463	78.6072	78.6628	78.8856	78.9938	79.3649	79.4907	79.5165	79.7112	79.9811	79.8924	79.82	79.9282	79.9432	79.8426	79.713	79.8833	80.2647	80.2542	80.6884	80.7965	81.2338	81.451	81.501
Female	NEBRASKA	PAWNEE	79.7589	79.3637	79.7367	79.8768	80.3006	80.5899	80.5031	81.0907	80.8223	81.2672	80.8224	80.7728	80.5911	80.6653	80.4388	80.4814	80.3496	80.2574	80.3834	80.6365	80.3854	80.4189	80.3229	80.6299	80.4193	80.2133
Female	NEBRASKA	PERKINS	79.5369	79.8941	79.8435	79.9937	79.9891	79.913	79.9792	80.1237	80.0082	80.0957	80.2101	79.8945	79.9585	79.9647	79.9888	80.1663	79.9946	80.4591	80.4434	80.8121	80.9582	80.8017	81.1429	81.0641	80.7979	81.025
Female	NEBRASKA	PHELPS	79.6099	79.3767	79.3864	79.4594	79.3711	79.5329	79.6592	79.9871	79.8505	80.0782	80.0375	80.0288	80.0577	80.1932	79.8441	79.7341	79.4887	79.8257	79.9396	79.9079	80.2133	80.4057	80.9599	80.9399	80.7485	80.6944
Female	NEBRASKA	PIERCE	80.3166	80.158	80.1399	80.1753	80.2831	80.242	80.2854	80.578	80.2465	80.3061	80.4368	80.4604	80.6259	80.5658	80.451	80.6933	80.9107	80.9677	81.5131	81.7725	82.435	82.0306	81.8814	82.3564	82.0201	82.0365
Female	NEBRASKA	PLATTE	80.4123	79.9972	80.2758	80.1713	80.7159	80.6791	80.623	81.4215	81.0292	81.4936	81.2081	81.1361	81.0466	80.9695	80.9199	80.6487	80.713	80.9146	81.0915	81.101	81.2093	81.4927	81.9242	81.9657	81.9586	82.101
Female	NEBRASKA	POLK	80.4433	80.491	80.32	80.6155	80.5701	80.3354	80.2646	80.636	80.3504	80.6602	80.3504	80.5217	80.5637	80.6138	80.6416	80.8313	80.9565	81.1099	81.2627	81.5535	81.4323	81.1379	81.645	82.3956	82.5881	82.521
Female	NEBRASKA	RED WILLOW	80.0154	79.716	80.0636	80.0587	80.3442	80.3381	80.508	80.9152	80.3422	80.8356	80.7613	80.6929	80.6493	80.6827	80.4341	80.4352	80.3098	80.3625	80.3165	80.4367	80.9004	80.6738	80.4749	80.8786	80.8532	81.1726
Female	NEBRASKA	RICHARDSON	79.7589	79.3637	79.7367	79.8768	80.3006	80.5899	80.5031	81.0907	80.8223	81.2672	80.8224	80.7728	80.5911	80.6653	80.4388	80.4814	80.3496	80.2574	80.3834	80.6365	80.3854	80.4189	80.3229	80.6299	80.4193	80.2133
Female	NEBRASKA	ROCK	80.0648	79.8292	80.0062	80.0253	80.1638	80.3687	80.6303	80.9316	80.8462	81.1193	81.3122	81.3809	81.2935	81.5872	81.4409	81.4648	81.5276	81.7254	82.0257	82.041	82.2162	81.9048	81.3684	82.2519	81.8876	81.7904
Female	NEBRASKA	SALINE	80.7706	80.5699	80.5179	80.3949	80.3335	80.093	80.2584	80.4413	80.3985	80.4393	80.5435	80.7314	80.7147	80.9506	80.8724	80.9564	80.9433	81.4241	81.6631	81.5717	81.5319	81.3993	81.1659	81.3074	81.1949	81.2099
Female	NEBRASKA	SARPY	79.198	79.6043	79.3124	78.9566	79.4582	79.3466	79.0408	79.3967	79.3136	79.4622	79.4475	79.2083	79.4043	79.4085	79.7973	79.8	79.5	79.4733	79.7076	80.1073	80.4933	80.8136	80.99	81.2853	81.3169	81.5388
Female	NEBRASKA	SAUNDERS	78.9596	79.3199	79.1223	79.0302	79.1335	79.6421	79.9957	80.3477	80.3301	80.8409	80.7353	80.9922	80.998	81.1325	81.1284	81.3144	81.3173	81.3567	81.3688	81.5576	81.4051	80.9992	80.4127	81.1036	80.9392	80.7138
[truncated: 4,556 more rows]
